# Supplementary material for: Protein Alterations in Cardiac Ischemia/Reperfusion Revealed by Spatial-Omics
Source: Int J Mol Sci. 2022 Nov 10;23(22):13847. doi: 10.3390/ijms232213847 (PMC9692276; doi:10.3390/ijms232213847)
Supplement: Supplementary file 1 [file ijms-23-13847-s001.zip]

Archive with 3 entries (3 files):
- 20220921_SupplTabS2_ProteinAbundances.xlsx
- 20220921_SupplTabS4_Pathwayanalysis.xlsx
- ijms-1959671-supplementary.pdf
