# Supplementary material for: Protein Alterations in Cardiac Ischemia/Reperfusion Revealed by Spatial-Omics
Source: Int J Mol Sci. 2022 Nov 10;23(22):13847. doi: 10.3390/ijms232213847 (PMC9692276; doi:10.3390/ijms232213847)
Supplement: Supplementary file 1 [file ijms-23-13847-s001.zip › 20220921_SupplTabS2_ProteinAbundances.xlsx]

## Sheet: SupplTabS2
Supplementary Table S2. Protein Abundances for all samples
	Red segment	sham1	sham3	IR1	IR2	IR3
	Yellow segment	sham2	IR2	IR3	IR4
	Orange segment	IR1	IR2
	Green segment	IR1	IR2

## Sheet: All Proteins
									Abundance (Normalized) in sample:
Protein FDR Confidence: Combined	Accession	Description	Coverage [%]	# Peptides	# PSMs	# Unique Peptides	# AAs	MW [kDa]	IR1_red	IR2_red	IR3_red	sham3_red	sham1_red	IR1_orange	IR2_orange	IR1_green	IR2_green	IR2_yellow	sham2_yellow	IR3_yellow	IR4_yellow
High	P61016	Cardiac phospholamban OS=Rattus norvegicus OX=10116 GN=Pln PE=1 SV=1	21	1	4	1	52	6.1	505681	272119	1.55851e+06	513218	311832	2.58981e+06	671906	2.50427e+06	475107	197172	363468	1.74187e+06	1.33812e+06
High	Q9JJW3	ATP synthase membrane subunit DAPIT, mitochondrial OS=Rattus norvegicus OX=10116 GN=Atp5md PE=1 SV=1	17	1	1	1	58	6.4	180679					143471				168122	140167
High	P0DN35	NADH dehydrogenase [ubiquinone] 1 beta subcomplex subunit 1 OS=Rattus norvegicus OX=10116 GN=Ndufb1 PE=3 SV=1	19	1	8	1	57	7	746031	468908	814833	788946	845135	565449		545271		597128	763277	717660	235871
High	P80432	Cytochrome c oxidase subunit 7C, mitochondrial OS=Rattus norvegicus OX=10116 GN=Cox7c PE=1 SV=2	29	2	19	2	63	7.4	2.58139e+06	2.53574e+06	3.44194e+06	3.24278e+06	5.62332e+06	1.93014e+06	1.89765e+06	3.54451e+06	1.57902e+06	3.42931e+06	1.46712e+06	4.01164e+06	4.79538e+06
High	P11608	ATP synthase protein 8 OS=Rattus norvegicus OX=10116 GN=Mt-atp8 PE=1 SV=2	31	2	43	2	67	7.6	1.40827e+06	1.26533e+06	1.53824e+06	1.43971e+06	1.87931e+06	1.02427e+06	878674	1.64949e+06	669369	1.12293e+06	631476	1.86234e+06	2.10919e+06
High	P29419	ATP synthase subunit e, mitochondrial OS=Rattus norvegicus OX=10116 GN=Atp5me PE=1 SV=3	62	4	61	4	71	8.2	6.01283e+06	5.79083e+06	6.06146e+06	4.66378e+06	5.72767e+06	3.63747e+06	3.06053e+06	4.1726e+06	2.29586e+06	6.19919e+06	3.72608e+06	5.79643e+06	5.3652e+06
High	P11951	Cytochrome c oxidase subunit 6C-2 OS=Rattus norvegicus OX=10116 GN=Cox6c2 PE=1 SV=3	21	2	27	2	76	8.4	4.64409e+06	3.78251e+06	4.97602e+06	4.33841e+06	5.50577e+06	2.98638e+06	1.48449e+06	6.16942e+06	1.24903e+06	3.58639e+06	1.22267e+06	5.03853e+06	4.0952e+06
High	P80431	Cytochrome c oxidase subunit 7B, mitochondrial OS=Rattus norvegicus OX=10116 GN=Cox7b PE=1 SV=3	10	2	20	2	80	9	4.46814e+06	5.0711e+06	4.86482e+06	5.39251e+06	4.60264e+06	2.2092e+06	4.01951e+06	6.63913e+06	4.16472e+06	4.37746e+06	5.51497e+06	4.71134e+06	5.18927e+06
High	Q925F0	Small muscular protein OS=Rattus norvegicus OX=10116 GN=Smpx PE=1 SV=1	45	3	6	3	85	9.1	541442	362686	441433	490360	294065		32160		71233.2	310042	264153	327963	284819
High	P35171	Cytochrome c oxidase subunit 7A2, mitochondrial OS=Rattus norvegicus OX=10116 GN=Cox7a2 PE=1 SV=1	57	3	47	3	83	9.3	3.24868e+06	2.93596e+06	3.23701e+06	3.07466e+06	2.91857e+06	2.29648e+06	1.67269e+06	3.56587e+06	1.33681e+06	2.41169e+06	2.02243e+06	2.99428e+06	2.62873e+06
High	Q7TQ16	Cytochrome b-c1 complex subunit 8 OS=Rattus norvegicus OX=10116 GN=Uqcrq PE=3 SV=1	34	3	29	3	82	9.8	2.2689e+06	1.75748e+06	2.01701e+06	1.82608e+06	1.96356e+06	1.53298e+06	1.06408e+06	2.23307e+06	1.07553e+06	1.81412e+06	1.6652e+06	1.81573e+06	1.34342e+06
High	P11030	Acyl-CoA-binding protein OS=Rattus norvegicus OX=10116 GN=Dbi PE=1 SV=3	39	2	14	2	87	10	892599	571120	764397	725303	486189	144810	127236	72733.3	109037	452105	180703	590382	510890
High	P50115	Protein S100-A8 OS=Rattus norvegicus OX=10116 GN=S100a8 PE=1 SV=3	42	3	20	3	89	10.2	24609.1	17593.4	50245			9.61483e+06	1.81504e+06	1.16644e+07	3.28688e+06			18339.1	763680
High	O08589	Phospholemman OS=Rattus norvegicus OX=10116 GN=Fxyd1 PE=1 SV=2	20	2	5	2	92	10.4	248014	205559	230456	190407	362746	95349.5	100391	53881.3	76942.2	273782	133919	321959	217500
High	Q5M9I5	Cytochrome b-c1 complex subunit 6, mitochondrial OS=Rattus norvegicus OX=10116 GN=Uqcrh PE=3 SV=1	46	3	70	3	89	10.4	5.94118e+06	7.16581e+06	7.37181e+06	6.66902e+06	4.76277e+06	4.25165e+06	5.61167e+06	4.2349e+06	5.67e+06	5.78627e+06	6.15115e+06	7.61857e+06	6.41982e+06
High	D3ZAF6	ATP synthase subunit f, mitochondrial OS=Rattus norvegicus OX=10116 GN=Atp5mf PE=1 SV=1	24	2	53	2	88	10.4	6.26504e+06	6.19188e+06	6.33064e+06	6.26662e+06	5.35249e+06	4.79433e+06	4.99163e+06	5.26982e+06	4.74081e+06	5.77317e+06	5.59747e+06	6.03652e+06	6.08552e+06
High	P62076	Mitochondrial import inner membrane translocase subunit Tim13 OS=Rattus norvegicus OX=10116 GN=Timm13 PE=3 SV=1	26	2	7	2	95	10.5	715409	634405	885007	605547	568493	261202	269811	359472	253246	618180	153498	691194	614063
High	P10817	Cytochrome c oxidase subunit 6A2, mitochondrial (Fragment) OS=Rattus norvegicus OX=10116 GN=Cox6a2 PE=1 SV=3	13	1	10	1	94	10.5	1.4573e+06	1.18965e+06	1.77055e+06	1.81404e+06	2.44691e+06	663982	677200	1.12861e+06	617181	1.2968e+06	1.03743e+06	1.46972e+06	1.55916e+06
High	P26772	10 kDa heat shock protein, mitochondrial OS=Rattus norvegicus OX=10116 GN=Hspe1 PE=1 SV=3	40	4	48	4	102	10.9	4.19891e+06	3.02081e+06	3.8165e+06	3.35151e+06	3.95998e+06	1.89397e+06	1.90054e+06	2.35895e+06	1.3905e+06	2.90534e+06	2069569	3.11786e+06	2.98393e+06
High	P62804	Histone H4 OS=Rattus norvegicus OX=10116 GN=H4c2 PE=1 SV=2	50	5	178	5	103	11.4	1.86467e+07	1.4882e+07	1.57536e+07	1.34718e+07	2.16222e+07	4.54013e+07	2.63818e+07	2.07954e+07	2.4248e+07	1.79906e+07	1.9922e+07	1.13383e+07	1.53416e+07
High	Q6PDU7	ATP synthase subunit g, mitochondrial OS=Rattus norvegicus OX=10116 GN=Atp5mg PE=1 SV=2	30	2	48	2	103	11.4	8.39654e+06	5.37515e+06	6.97156e+06	6.53041e+06	4.94746e+06	6.41382e+06	5.09069e+06	6.91288e+06	5.7005e+06	4.59554e+06	8.11282e+06	7.13699e+06	7.69814e+06
High	P19944	60S acidic ribosomal protein P1 OS=Rattus norvegicus OX=10116 GN=Rplp1 PE=3 SV=1	14	1	6	1	114	11.5	251444	313738	336036	287628	383665	617145	568055	239657	637695	324570	344329	275270	588715
High	P62898	Cytochrome c, somatic OS=Rattus norvegicus OX=10116 GN=Cycs PE=1 SV=2	56	7	125	7	105	11.6	2.58341e+07	2.41307e+07	2.02953e+07	2.14227e+07	1.97801e+07	4.8303e+06	8.92578e+06	6.12044e+06	8.13491e+06	2.2536e+07	2.20501e+07	2.23861e+07	1.91774e+07
High	P11232	Thioredoxin OS=Rattus norvegicus OX=10116 GN=Txn PE=1 SV=2	12	1	11	1	105	11.7	526268	494639	516365	375288	493371	876407	325110	505667	353429	532672	276427	506436	497637
High	P01836	Ig kappa chain C region, A allele OS=Rattus norvegicus OX=10116 PE=1 SV=1	23	2	7	2	106	11.7	22370.8	30467.5		213093	541753	949339	493745	638057	694150	54172	214814		39769.4
High	P02401	60S acidic ribosomal protein P2 OS=Rattus norvegicus OX=10116 GN=Rplp2 PE=1 SV=2	50	3	6	3	115	11.7	613704	571670	639200	572636	798903	1.48731e+06	1.22806e+06	622690	1.08339e+06	614634	694852	511672	912589
High	P05942	Protein S100-A4 OS=Rattus norvegicus OX=10116 GN=S100a4 PE=2 SV=1	17	2	3	2	101	11.8	11457.7	26268.5	52656.7	31160.1	105330	1.15902e+06	609079	401337	452404				331249
High	P10818	Cytochrome c oxidase subunit 6A1, mitochondrial OS=Rattus norvegicus OX=10116 GN=Cox6a1 PE=1 SV=2	14	1	2	1	111	12.3	17889.3	107276	19870.3		9106.48				22353.4	81291.2	144914	8940.63	57777.6
High	P63031	Mitochondrial pyruvate carrier 1 OS=Rattus norvegicus OX=10116 GN=Mpc1 PE=3 SV=1	16	3	15	3	109	12.4	1.75372e+06	1.5421e+06	1.55405e+06	1.39091e+06	1.14283e+06	2.59e+06	1.18641e+06	2.61623e+06	1.29551e+06	1.32051e+06	1.72305e+06	1.49908e+06	1.50987e+06
High	P21571	ATP synthase-coupling factor 6, mitochondrial OS=Rattus norvegicus OX=10116 GN=Atp5pf PE=1 SV=1	40	4	33	4	108	12.5	8.76965e+06	4.88421e+06	8.5767e+06	5.23194e+06	7.59643e+06	3.84395e+06	1.72646e+06	5.64718e+06	1.15871e+06	4.14198e+06	390081	7.01183e+06	6.79802e+06
High	P50116	Protein S100-A9 OS=Rattus norvegicus OX=10116 GN=S100a9 PE=1 SV=3	41	5	12	5	113	13.1			13461.4			5.30501e+06	946588	8.97153e+06	1.60136e+06			6617.27	338400
High	P80254	D-dopachrome decarboxylase OS=Rattus norvegicus OX=10116 GN=Ddt PE=1 SV=3	10	1	3	1	118	13.1	279538	294407	275189	222412	227405	82096.6	88463.3		82136.5	293502	60596.1	221984	189940
High	Q63362	NADH dehydrogenase [ubiquinone] 1 alpha subcomplex subunit 5 OS=Rattus norvegicus OX=10116 GN=Ndufa5 PE=1 SV=3	46	6	35	6	116	13.4	2.198e+06	2.1711e+06	2.01915e+06	2.01219e+06	2.52381e+06	1.5716e+06	1.02892e+06	2.54295e+06	985632	2.20266e+06	535359	2.93531e+06	2.42857e+06
High	P60868	40S ribosomal protein S20 OS=Rattus norvegicus OX=10116 GN=Rps20 PE=3 SV=1	10	1	5	1	119	13.4	106916	98017	105012	108859	174065	221755	180883	112513	161013	99976.2	133962	87471.2	122505
High	P0C0S7	Histone H2A.Z OS=Rattus norvegicus OX=10116 GN=H2az1 PE=1 SV=2	20	3	27	1	128	13.5	139861	119115	121321	105273	222364	308244	204115	127248	195196	165424	142237	107559	108473
High	P12075	Cytochrome c oxidase subunit 5B, mitochondrial OS=Rattus norvegicus OX=10116 GN=Cox5b PE=1 SV=2	43	4	113	4	129	13.9	8.35579e+06	7.53521e+06	9.62915e+06	7.15658e+06	6.07539e+06	6.52169e+06	5.50652e+06	6.601e+06	5.1536e+06	6.40439e+06	5.03822e+06	8.96645e+06	6.24538e+06
High	Q00715	Histone H2B type 1 OS=Rattus norvegicus OX=10116 PE=1 SV=2	42	6	116	6	125	14	1.88639e+07	1.41505e+07	1.82735e+07	1.75353e+07	2.22108e+07	4.62052e+07	3.22545e+07	2.49451e+07	3.07403e+07	1.86085e+07	1.90857e+07	1.15215e+07	1.76713e+07
High	P0CC09	Histone H2A type 2-A OS=Rattus norvegicus OX=10116 GN=H2ac18 PE=1 SV=1	55	5	81	1	130	14.1					48030	340545		181988
High	P02262	Histone H2A type 1 OS=Rattus norvegicus OX=10116 PE=1 SV=2	55	5	80	1	130	14.1	1.71412e+07	1.43426e+07	1.55687e+07	1.04901e+07	2.05468e+07	3.80562e+07	3.26854e+07	1.87766e+07	2.70675e+07	1.82244e+07	1.67421e+07	1.18944e+07	1.78608e+07
High	P38718	Mitochondrial pyruvate carrier 2 OS=Rattus norvegicus OX=10116 GN=Mpc2 PE=2 SV=1	29	4	32	4	127	14.2	2.17415e+06	2.05507e+06	2.3301e+06	2.8675e+06	2.75991e+06	1.47959e+06	1.94121e+06	2.66153e+06	1.91414e+06	1.78753e+06	2.57156e+06	2.12968e+06	2.18824e+06
High	P70623	Fatty acid-binding protein, adipocyte OS=Rattus norvegicus OX=10116 GN=Fabp4 PE=1 SV=3	43	5	36	5	132	14.7	5.91475e+06	4.97688e+06	4.94653e+06	4.35042e+06	5.02503e+06	4.35689e+06	4.7792e+06	1.62347e+06	3.32563e+06	5.99272e+06	5.07787e+06	4.90075e+06	4.43183e+06
High	Q71S46	ATP synthase F(0) complex subunit C3, mitochondrial OS=Rattus norvegicus OX=10116 GN=Atp5mc3 PE=1 SV=1	22	1	3	1	142	14.7	219912	206856	284173	168991			184003		117730	177119	83617.6	307076	323705
High	Q80W89	NADH dehydrogenase [ubiquinone] 1 alpha subcomplex subunit 11 OS=Rattus norvegicus OX=10116 GN=Ndufa11 PE=2 SV=1	35	3	27	3	141	14.8	883172	1.50094e+06	1.44119e+06	1.61664e+06	1.31785e+06	1.04319e+06	1.04995e+06	1.10425e+06	1.04704e+06	1.14522e+06	1.73575e+06	1.29314e+06	1.24606e+06
High	P11762	Galectin-1 OS=Rattus norvegicus OX=10116 GN=Lgals1 PE=1 SV=2	46	4	18	4	135	14.8	922276	748747	1.07481e+06	987900	706986	606343	260324	156522	172317	695626	694434	895643	1.18183e+06
High	P07483	Fatty acid-binding protein, heart OS=Rattus norvegicus OX=10116 GN=Fabp3 PE=1 SV=2	68	8	224	8	133	14.8	6.58457e+07	6.15613e+07	5.90775e+07	5.41152e+07	4.22776e+07	2.23964e+06	1.52475e+07	722384	1.56906e+07	5.83832e+07	4.81425e+07	5.90651e+07	3.68429e+07
High	P47198	60S ribosomal protein L22 OS=Rattus norvegicus OX=10116 GN=Rpl22 PE=2 SV=2	10	1	1	1	128	14.8	96395.3	74734	86962.7	107832	200794	198684	132185	88070.5	124791	71196.3	104241	70607.2	120109
High	P62246	40S ribosomal protein S15a OS=Rattus norvegicus OX=10116 GN=Rps15a PE=1 SV=2	11	1	2	1	130	14.8	75594.1	85956.3	102343	97662.6	135893	232613	219301	95703	203865	90741.5	98322.9	77961	167472
High	P62963	Profilin-1 OS=Rattus norvegicus OX=10116 GN=Pfn1 PE=1 SV=2	53	6	67	6	140	14.9	1.79751e+06	1.7009e+06	2.1318e+06	2.09064e+06	2.03131e+06	5.05485e+06	3.681e+06	2.50742e+06	3.58287e+06	1.75822e+06	1.80064e+06	1.28635e+06	2.90661e+06
High	P55053	Fatty acid-binding protein 5 OS=Rattus norvegicus OX=10116 GN=Fabp5 PE=1 SV=3	13	2	2	2	135	15.1	91869.2	118897	133823	244107	990531	145570	206413	48308.6	454230	76632.7	365727	157694	233629
High	P84245	Histone H3.3 OS=Rattus norvegicus OX=10116 GN=H3-3b PE=1 SV=2	35	3	18	3	136	15.3	4.02883e+06	2.32403e+06	3.05346e+06	4.0114e+06	4.3461e+06	1.15167e+07	2.49307e+06	8.69409e+06	5.28507e+06	2.99065e+06	4.2998e+06	2.65183e+06	3.36603e+06
High	P01946	Hemoglobin subunit alpha-1/2 OS=Rattus norvegicus OX=10116 GN=Hba1 PE=1 SV=3	84	9	440	9	142	15.3	1.00534e+08	1.19488e+08	1.51473e+08	6.48286e+07	1.09144e+08	1.62267e+08	4.5445e+07	2.716e+08	4.91897e+07	1.66479e+08	3.89815e+07	1.45197e+08	8.48047e+07
High	P62850	40S ribosomal protein S24 OS=Rattus norvegicus OX=10116 GN=Rps24 PE=2 SV=1	9	1	8	1	133	15.4	119589	111732	121020	109653	120893	268950	230844	131671	242124	117121	181730	107786	185826
High	P02767	Transthyretin OS=Rattus norvegicus OX=10116 GN=Ttr PE=1 SV=1	41	4	24	4	147	15.7	686731	645078	560307	850471	1.38673e+06	7.11514e+06	2.01523e+06	4.45987e+06	1.99731e+06	1.21154e+06	948939	436034	1.69229e+06
High	P07632	Superoxide dismutase [Cu-Zn] OS=Rattus norvegicus OX=10116 GN=Sod1 PE=1 SV=2	43	6	41	6	154	15.9	5.93801e+06	3.94649e+06	5.20172e+06	4.70293e+06	4.84932e+06	1.60261e+06	182875	1.12077e+06	170714	2.97391e+06	142909	3.9476e+06	3.84181e+06
High	B0BNA5	Coactosin-like protein OS=Rattus norvegicus OX=10116 GN=Cotl1 PE=1 SV=1	17	2	2	2	142	15.9					41137.4	590408	456497	356009	410286				79471
High	P11517	Hemoglobin subunit beta-2 OS=Rattus norvegicus OX=10116 PE=1 SV=2	80	14	548	2	147	16	5.06777e+06	7.14745e+06	9.3791e+06	3.44269e+06	4.70989e+06	6.6842e+06	2.58842e+06	9.9914e+06	2.51084e+06	9.64202e+06	1.47765e+06	8.35016e+06	5.25785e+06
High	P02091	Hemoglobin subunit beta-1 OS=Rattus norvegicus OX=10116 GN=Hbb PE=1 SV=3	90	16	643	4	147	16	1.33143e+08	1.47399e+08	2.02922e+08	9.4538e+07	1.35845e+08	1.82896e+08	7.8916e+07	3.64838e+08	7.93922e+07	1.93221e+08	5.57424e+07	1.8595e+08	1.12171e+08
High	P11240	Cytochrome c oxidase subunit 5A, mitochondrial OS=Rattus norvegicus OX=10116 GN=Cox5a PE=1 SV=1	48	5	63	5	146	16.1	1.05329e+07	1.00021e+07	1.12893e+07	9.43782e+06	1.08418e+07	6.9935e+06	6.35557e+06	8.79534e+06	5.83253e+06	9.07542e+06	7.06111e+06	1.05803e+07	7.89105e+06
High	P17074	40S ribosomal protein S19 OS=Rattus norvegicus OX=10116 GN=Rps19 PE=2 SV=3	7	1	1	1	145	16.1	70956.8	57597.1	76745.9	84162.1	242520	107461	121097	55781.2	77550.3	79198.5	64587.7	72251.4	165273
High	P04166	Cytochrome b5 type B OS=Rattus norvegicus OX=10116 GN=Cyb5b PE=1 SV=2	32	2	6	2	146	16.3	89943.2	258801	211818	276335	295129	206768	177136	102246	126923	224292	329746	234132	179618
High	P62250	40S ribosomal protein S16 OS=Rattus norvegicus OX=10116 GN=Rps16 PE=1 SV=2	7	1	4	1	146	16.4	247268	220539	250487	292483	329844	552913	546180	229268	457163	229635	326261	174015	373643
High	Q3T1J1	Eukaryotic translation initiation factor 5A-1 OS=Rattus norvegicus OX=10116 GN=Eif5a PE=1 SV=3	33	4	28	4	154	16.8	994565	942677	952926	878234	1.10326e+06	884458	1.13516e+06	521058	1.06962e+06	848744	982502	846694	1.1563e+06
High	P0DP31	Calmodulin-3 OS=Rattus norvegicus OX=10116 GN=Calm3 PE=1 SV=1	22	3	4	3	149	16.8	431861	286960	482382	366457	1.02903e+06	508356	641840	376720	538004	339071	369517	325959	539514
High	Q64119	Myosin light polypeptide 6 OS=Rattus norvegicus OX=10116 GN=Myl6 PE=1 SV=3	35	5	97	3	151	17	281544	207739	489932	291770	617612	954952	575294	666826	874585	140292	339061	219845	489307
High	P84817	Mitochondrial fission 1 protein OS=Rattus norvegicus OX=10116 GN=Fis1 PE=1 SV=1	15	2	5	2	152	17	67520.9	55406.3	106745	92971.3	96773		29594.4			51992.4	26344.8	90685.1	124451
High	Q9QZ76	Myoglobin OS=Rattus norvegicus OX=10116 GN=Mb PE=1 SV=3	68	11	338	11	154	17.1	1.56552e+08	1.38021e+08	1.42938e+08	1.36299e+08	1.21059e+08	6.41301e+06	3.17543e+07	2.57288e+06	3.25493e+07	1.44978e+08	1.08258e+08	1.38302e+08	1.05558e+08
High	P62278	40S ribosomal protein S13 OS=Rattus norvegicus OX=10116 GN=Rps13 PE=1 SV=2	14	2	11	2	151	17.2	91359.6	97244.2	104144	127961	139435	177479	267484	75889.7	225982	79437.1	104859	71221.6	197657
High	P19804	Nucleoside diphosphate kinase B OS=Rattus norvegicus OX=10116 GN=Nme2 PE=1 SV=1	57	6	87	6	152	17.3	8.7556e+06	7.32456e+06	7.98571e+06	7.20416e+06	8.43981e+06	2.41205e+06	2.5262e+06	994156	2.82907e+06	7.38805e+06	4.0274e+06	7.33196e+06	6.87619e+06
High	P51638	Caveolin-3 OS=Rattus norvegicus OX=10116 GN=Cav3 PE=1 SV=1	8	1	1	1	151	17.4	368829	263606	280464	322435	183969	232531	182365	201923	146792	292007	221534	260990	277164
High	P97541	Heat shock protein beta-6 OS=Rattus norvegicus OX=10116 GN=Hspb6 PE=1 SV=1	75	7	74	7	162	17.5	6.75292e+06	4.95615e+06	6.92496e+06	3.88035e+06	4.98952e+06	4.39573e+06	4.24056e+06	5.38965e+06	4.17737e+06	5.0556e+06	2.82877e+06	5.95086e+06	5.55817e+06
High	P35434	ATP synthase subunit delta, mitochondrial OS=Rattus norvegicus OX=10116 GN=Atp5f1d PE=1 SV=2	14	2	60	2	168	17.6	5.90003e+06	5.30412e+06	5.78181e+06	6.01996e+06	5.96012e+06	3.61454e+06	4.70261e+06	4.79892e+06	3.47853e+06	5.37466e+06	4.83198e+06	6.38887e+06	5.23113e+06
High	P62271	40S ribosomal protein S18 OS=Rattus norvegicus OX=10116 GN=Rps18 PE=1 SV=3	5	1	7	1	152	17.7	151232	134188	144382	155168	211913	307020	289925	94600.4	230770	109647	161704	133165	224366
High	Q4QQV3	Protein FAM162A OS=Rattus norvegicus OX=10116 GN=Fam162a PE=2 SV=1	19	2	7	2	155	17.8	597639	742487	709383	496097	688536	577397	466216	370455	447813	777673	276856	690401	554123
High	P62982	Ubiquitin-40S ribosomal protein S27a OS=Rattus norvegicus OX=10116 GN=Rps27a PE=1 SV=2	22	4	69	4	156	17.9	8.21406e+06	7.24827e+06	7.97191e+06	7.75933e+06	1.00771e+07	7.49328e+06	1.0919e+07	3.44619e+06	1.02428e+07	5.43945e+06	9.73007e+06	8.007e+06	8.88524e+06
High	P10111	Peptidyl-prolyl cis-trans isomerase A OS=Rattus norvegicus OX=10116 GN=Ppia PE=1 SV=2	30	5	30	5	164	17.9	2.27277e+06	1.92053e+06	2.39588e+06	2.10681e+06	1.90952e+06	4.17533e+06	1.9648e+06	1.5769e+06	1.9915e+06	2.06094e+06	1.63636e+06	1.75774e+06	2.74132e+06
High	P62282	40S ribosomal protein S11 OS=Rattus norvegicus OX=10116 GN=Rps11 PE=1 SV=3	10	2	12	2	158	18.4	173124	172936	167328	217041	284001	407928	395661	219381	345307	161098	223910	154811	307148
High	Q7M0E3	Destrin OS=Rattus norvegicus OX=10116 GN=Dstn PE=1 SV=3	24	3	11	2	165	18.5	284778	273504	366798	349266	291536	289120	434604	100323	492458	287803	426786	231594	372750
High	P45592	Cofilin-1 OS=Rattus norvegicus OX=10116 GN=Cfl1 PE=1 SV=3	38	6	15	5	166	18.5	1.50093e+06	1.19274e+06	1.5063e+06	1.30971e+06	2.02065e+06	3.8081e+06	2.55883e+06	1.68175e+06	2.35421e+06	1.25056e+06	1.31453e+06	1.0331e+06	2.11713e+06
High	P31399	ATP synthase subunit d, mitochondrial OS=Rattus norvegicus OX=10116 GN=Atp5pd PE=1 SV=3	76	11	186	11	161	18.8	1.77093e+07	1.56541e+07	1.82421e+07	1.81378e+07	1.33133e+07	1.28386e+07	1.35992e+07	1.69856e+07	1.48375e+07	1.51274e+07	1.85839e+07	1.89238e+07	1.57978e+07
High	P08733	Myosin regulatory light chain 2, ventricular/cardiac muscle isoform OS=Rattus norvegicus OX=10116 GN=Myl2 PE=1 SV=2	87	15	602	15	166	18.9	1.25787e+08	1.09828e+08	1.15816e+08	1.2028e+08	1.17525e+08	9.77455e+07	1.10759e+08	1.21711e+08	9.25901e+07	1.14977e+08	1.26595e+08	1.26924e+08	1.09999e+08
High	P63326	40S ribosomal protein S10 OS=Rattus norvegicus OX=10116 GN=Rps10 PE=2 SV=1	5	1	7	1	165	18.9	216882	230129	280226	215481	337809	498719		274273	504595	224958	265478	257768	463511
High	P63029	Translationally-controlled tumor protein OS=Rattus norvegicus OX=10116 GN=Tpt1 PE=1 SV=1	13	2	12	2	172	19.5	339194	357312	324764	317486	406843	487179	556690	146199	596559	339780	383858	298738	570326
High	P10888	Cytochrome c oxidase subunit 4 isoform 1, mitochondrial OS=Rattus norvegicus OX=10116 GN=Cox4i1 PE=1 SV=1	48	8	168	8	169	19.5	2.01615e+07	1.66754e+07	2.03126e+07	1.95929e+07	1.75156e+07	1.4513e+07	1.39667e+07	1.84707e+07	1.26441e+07	1.66981e+07	1.72604e+07	1.92075e+07	1.62875e+07
High	P36972	Adenine phosphoribosyltransferase OS=Rattus norvegicus OX=10116 GN=Aprt PE=1 SV=1	13	2	12	2	180	19.5	618867	535818	534839	455015	746210	507989	456959	280981	246649	577065	210459	619921	675770
High	Q5XIF3	NADH dehydrogenase [ubiquinone] iron-sulfur protein 4, mitochondrial OS=Rattus norvegicus OX=10116 GN=Ndufs4 PE=1 SV=1	31	5	52	5	175	19.7	3.02097e+06	2.84093e+06	3.61394e+06	3.59693e+06	3.4624e+06	1.897e+06	2.61179e+06	1.93918e+06	1.76523e+06	3.02203e+06	3.37633e+06	3.60635e+06	3.15772e+06
High	O88767	Parkinson disease protein 7 homolog OS=Rattus norvegicus OX=10116 GN=Park7 PE=1 SV=1	35	5	31	5	189	20	2.40823e+06	2.50282e+06	2.21206e+06	2.2857e+06	1.81049e+06	273173	499363	205325	1.02163e+06	2.21897e+06	2.18829e+06	1.993e+06	1.49157e+06
High	P23928	Alpha-crystallin B chain OS=Rattus norvegicus OX=10116 GN=Cryab PE=1 SV=1	63	10	257	10	175	20.1	3.5292e+07	2.74614e+07	2.95717e+07	2.76291e+07	2.60442e+07	2.50929e+07	3.44954e+07	2.79624e+07	3.10057e+07	2.82659e+07	2.10555e+07	2.50306e+07	3.44164e+07
High	P41350	Caveolin-1 OS=Rattus norvegicus OX=10116 GN=Cav1 PE=1 SV=3	24	3	20	3	178	20.5	1.80414e+06	1.42145e+06	1.51577e+06	1.42596e+06	1.90864e+06	1.48112e+06	1.01754e+06	1.06023e+06	745033	1.59908e+06	768856	1.37177e+06	1.30962e+06
High	P61206	ADP-ribosylation factor 3 OS=Rattus norvegicus OX=10116 GN=Arf3 PE=2 SV=2	23	3	20	3	181	20.6	647310	612075	693135	679224	793127	1.20602e+06	419942	581093	752249	588287	406605	564110	907850
High	P31044	Phosphatidylethanolamine-binding protein 1 OS=Rattus norvegicus OX=10116 GN=Pebp1 PE=1 SV=3	65	7	45	7	187	20.8	6.07887e+06	5.85747e+06	6.97064e+06	5.7335e+06	5.37736e+06	865507	975096	275999	1.09995e+06	5.60392e+06	2.17388e+06	5.59162e+06	4.93689e+06
High	P50463	Cysteine and glycine-rich protein 3 OS=Rattus norvegicus OX=10116 GN=Csrp3 PE=1 SV=1	14	2	33	2	194	20.8	2.915e+06	2.313e+06	3.33601e+06	2.79873e+06	2.4816e+06	269883	1.22897e+06	257774	1.37128e+06	2.59843e+06	2.02847e+06	2.47613e+06	3.68529e+06
High	P43278	Histone H1.0 OS=Rattus norvegicus OX=10116 GN=H1-0 PE=2 SV=2	5	1	2	1	194	20.9	75292.7	66700.7	90726.5	85274.8	267615	46732.7	58719.3	14051.5	39812.3	98593.2	80008.4	70543.5	107137
High	P62836	Ras-related protein Rap-1A OS=Rattus norvegicus OX=10116 GN=Rap1a PE=1 SV=1	12	2	8	2	184	21	351404	260112	335483	379937	539512	675401	443100	606366	501816	291623	149335	346541	453835
High	P19132	Ferritin heavy chain OS=Rattus norvegicus OX=10116 GN=Fth1 PE=1 SV=3	16	3	9	3	182	21.1	713819	642177	624168	317718	379735	1.39538e+06	324297	577749	316756	551026	224717	507246	472893
High	B2RZ37	Receptor expression-enhancing protein 5 OS=Rattus norvegicus OX=10116 GN=Reep5 PE=1 SV=1	10	2	6	2	189	21.4	644674	614158	733374	674422	552639	459645	453362	477274	409955	641468	323821	681156	744382
High	Q9EPX0	Heat shock protein beta-8 OS=Rattus norvegicus OX=10116 GN=Hspb8 PE=1 SV=1	6	1	1	1	196	21.6	66583.1	96530.5	101037	101966	57611.5	75767	119147	56450.3	117200	70724.8	108716	92644.6	120867
High	P39069	Adenylate kinase isoenzyme 1 OS=Rattus norvegicus OX=10116 GN=Ak1 PE=1 SV=3	57	8	36	8	194	21.6	3.96385e+06	2.45131e+06	2.89978e+06	5.18946e+06	3.43388e+06	157590	669307	111730	822368	2.14046e+06	3.37671e+06	2.49835e+06	2.0499e+06
High	P61589	Transforming protein RhoA OS=Rattus norvegicus OX=10116 GN=Rhoa PE=1 SV=1	11	2	6	2	193	21.8	340160	191308	302937	297691	195039	544604	208264	319741	214787	174093	116800	139875	363520
High	P35704	Peroxiredoxin-2 OS=Rattus norvegicus OX=10116 GN=Prdx2 PE=1 SV=3	43	8	39	8	198	21.8	2.58394e+06	2.46238e+06	3.11461e+06	2.74248e+06	4.13686e+06	1.61682e+06	1.24444e+06	2.37228e+06	1.86404e+06	2.76311e+06	2.46797e+06	2.9859e+06	2.50671e+06
High	P15865	Histone H1.4 OS=Rattus norvegicus OX=10116 GN=H1-4 PE=1 SV=3	19	4	46	3	219	22	4.1448e+06	2.61031e+06	3.25603e+06	2.94289e+06	4.33614e+06	8.87593e+06	4.9075e+06	4.40135e+06	4.65664e+06	3.35862e+06	3.58893e+06	2.19735e+06	2.87225e+06
High	Q63716	Peroxiredoxin-1 OS=Rattus norvegicus OX=10116 GN=Prdx1 PE=1 SV=1	28	6	29	6	199	22.1	2.42523e+06	2.03071e+06	2.18905e+06	2.06469e+06	2.75193e+06	2.39809e+06	1.70863e+06	1.3104e+06	1.75961e+06	2.15759e+06	1.97138e+06	1.83624e+06	1.99199e+06
High	P16409	Myosin light chain 3 OS=Rattus norvegicus OX=10116 GN=Myl3 PE=1 SV=2	80	17	654	15	200	22.1	1.88803e+08	1.80272e+08	1.69109e+08	1.69382e+08	1.81545e+08	1.57306e+08	1.57102e+08	1.58131e+08	1.18413e+08	1.76068e+08	1.78628e+08	1.81807e+08	1.63169e+08
High	P62083	40S ribosomal protein S7 OS=Rattus norvegicus OX=10116 GN=Rps7 PE=1 SV=1	18	2	14	2	194	22.1	307050	248864	436308	407014	544658	580530	913021	302870	465587	367650	291624	395559	667221
High	Q9R063	Peroxiredoxin-5, mitochondrial OS=Rattus norvegicus OX=10116 GN=Prdx5 PE=1 SV=1	40	6	55	6	213	22.2	3.12475e+06	3.42549e+06	3.67326e+06	3.66125e+06	3.44716e+06	4.33402e+06	3.95762e+06	2.21416e+06	3.30767e+06	3.19067e+06	2.2874e+06	3.24589e+06	3.36681e+06
High	P04041	Glutathione peroxidase 1 OS=Rattus norvegicus OX=10116 GN=Gpx1 PE=1 SV=4	23	4	31	4	201	22.3	1.31204e+06	1.16399e+06	1.36602e+06	1.29613e+06	848066	710173	566658	445826	331907	1.15508e+06	726478	845966	1.10493e+06
High	Q5XFX0	Transgelin-2 OS=Rattus norvegicus OX=10116 GN=Tagln2 PE=1 SV=1	22	3	17	3	199	22.4	569104	371649	620494	529919	762893	1.27727e+06	1.30243e+06	450776	1.39626e+06	362665	648995	387355	878917
High	P31232	Transgelin OS=Rattus norvegicus OX=10116 GN=Tagln PE=1 SV=2	11	2	2	2	201	22.6			466574		225251	19957.3			703839	69998.1	71766.2
High	D3ZBN0	Histone H1.5 OS=Rattus norvegicus OX=10116 GN=H1-5 PE=1 SV=1	9	2	9	1	222	22.6	190132	109719	163700	146003	210583	566190	424786	220918	296346	154512	146004	110385	192950
High	P29314	40S ribosomal protein S9 OS=Rattus norvegicus OX=10116 GN=Rps9 PE=1 SV=4	10	2	9	2	194	22.6	173424	164603	184564	242679	320227	403693	433164	212880	360235	164813	220356	175795	348620
High	P36201	Cysteine-rich protein 2 OS=Rattus norvegicus OX=10116 GN=Crip2 PE=2 SV=1	14	2	7	2	208	22.7	665145	461811	545816	517821	258141	21622.6	79511.4		162771	383458	331314	495616	325653
High	P40307	Proteasome subunit beta type-2 OS=Rattus norvegicus OX=10116 GN=Psmb2 PE=1 SV=1	5	1	1	1	201	22.9	87407.2	113900	110713	106767	147599	88589	60273.1		68686.3	107180	91099.5	76733.3	73001.1
High	P42930	Heat shock protein beta-1 OS=Rattus norvegicus OX=10116 GN=Hspb1 PE=1 SV=1	55	8	70	8	206	22.9	2.17097e+06	1.93448e+06	2.46949e+06	2.66411e+06	2.54111e+06	1.48438e+06	4.29095e+06	1.27716e+06	5.29884e+06	1.40382e+06	1.46769e+06	1.79714e+06	8.58724e+06
High	P24050	40S ribosomal protein S5 OS=Rattus norvegicus OX=10116 GN=Rps5 PE=1 SV=3	4	1	1	1	204	22.9	130859	77216.7	88356.8	100442	98462.2	204395	190255	104438	170134	87154.1	111764	86963.3	131435
High	Q63507	60S ribosomal protein L14 OS=Rattus norvegicus OX=10116 GN=Rpl14 PE=1 SV=3	6	1	11	1	214	23.3	180266	198402	185089	228796	277269	485455	525090	218269	414382	180224	257212	134756	347387
High	P04906	Glutathione S-transferase P OS=Rattus norvegicus OX=10116 GN=Gstp1 PE=1 SV=2	17	2	4	2	210	23.4	140515	220561	148415	122933	98637.1	121861	121983	54518.5	84609.7	224434		113887	162319
High	Q06647	ATP synthase subunit O, mitochondrial OS=Rattus norvegicus OX=10116 GN=Atp5po PE=1 SV=1	62	11	157	11	213	23.4	1.86071e+07	1.6958e+07	1.67371e+07	1.73974e+07	1.30209e+07	1.28374e+07	1.30632e+07	1.78211e+07	1.45437e+07	1.658e+07	1.78803e+07	1.58387e+07	1.50019e+07
High	M0RC99	Ras-related protein Rab-5A OS=Rattus norvegicus OX=10116 GN=Rab5a PE=2 SV=1	5	1	1	1	215	23.6	109293	113396	103458	125164	198687	239817	156369	142640	137562	87969.7	70281.2	85879	160967
High	P02764	Alpha-1-acid glycoprotein OS=Rattus norvegicus OX=10116 GN=Orm1 PE=2 SV=1	17	3	9	3	205	23.6	373157	434315	294122	28202.2	28029.6	2.58035e+06	1.27681e+06	1.92649e+06	1.31199e+06	632388	33465.2	230699	906710
High	P24368	Peptidyl-prolyl cis-trans isomerase B OS=Rattus norvegicus OX=10116 GN=Ppib PE=1 SV=3	16	3	5	3	216	23.8	257201	267418	302288	271219	388132	519121	419067	326339	374784	279072	291837	212690	451021
High	P23693	Troponin I, cardiac muscle OS=Rattus norvegicus OX=10116 GN=Tnni3 PE=1 SV=2	34	6	156	6	211	24.1	3.24497e+07	3.16115e+07	3.46553e+07	2.54572e+07	2.03977e+07	3.17418e+06	1.26804e+07	8.15226e+06	1.11375e+07	2.9823e+07	1.48992e+07	3.36778e+07	2.02767e+07
High	P62243	40S ribosomal protein S8 OS=Rattus norvegicus OX=10116 GN=Rps8 PE=1 SV=2	22	4	8	4	208	24.2	337440	341372	345490	378735	462146	770465	713694	268474	622921	320737	394312	294620	513450
High	P35289	Ras-related protein Rab-15 OS=Rattus norvegicus OX=10116 GN=Rab15 PE=2 SV=1	10	2	9	1	212	24.3	726318	657810	751035	836006	1.1031e+06	1.1777e+06	897886	742483	805399	597815	503786	618510	811074
High	P41123	60S ribosomal protein L13 OS=Rattus norvegicus OX=10116 GN=Rpl13 PE=1 SV=2	18	4	12	4	211	24.3	424488	389824	427102	478060	578984	1.00623e+06	821609	311370	661249	418011	530878	335123	641950
High	O35509	Ras-related protein Rab-11B OS=Rattus norvegicus OX=10116 GN=Rab11b PE=1 SV=4	11	2	2	2	218	24.5	339160	252179	306857	294084	409464	400709	187088	216625	214075	249197	150060	229640	314249
High	P27605	Hypoxanthine-guanine phosphoribosyltransferase OS=Rattus norvegicus OX=10116 GN=Hprt1 PE=1 SV=1	18	3	4	3	218	24.5	408865	634489	616774	629434	848357	222826	171849	68814.1	230774	679124	256626	481130	344482
High	P07895	Superoxide dismutase [Mn], mitochondrial OS=Rattus norvegicus OX=10116 GN=Sod2 PE=1 SV=2	27	5	47	5	222	24.7	4.88013e+06	3.98449e+06	4.03233e+06	3.51769e+06	3.26862e+06	4.13852e+06	2.57426e+06	4.7597e+06	2.70909e+06	3.86397e+06	1.28217e+06	3.89563e+06	3.82338e+06
High	O35244	Peroxiredoxin-6 OS=Rattus norvegicus OX=10116 GN=Prdx6 PE=1 SV=3	50	10	51	10	224	24.8	3.53394e+06	2.91639e+06	3.95093e+06	3.97296e+06	3.56078e+06	438091	1.04809e+06	412816	1.18697e+06	2.9915e+06	1.88324e+06	3.1846e+06	2.85676e+06
High	P48199	C-reactive protein OS=Rattus norvegicus OX=10116 GN=Crp PE=1 SV=1	23	4	20	4	230	25.5	398875	396684	341551	209053	248624	7.79671e+06	2.70234e+06	4.28918e+06	3.2778e+06	643379	489838	208950	926124
High	P08010	Glutathione S-transferase Mu 2 OS=Rattus norvegicus OX=10116 GN=Gstm2 PE=1 SV=2	40	7	28	7	218	25.7	2.23417e+06	2.15545e+06	1.68882e+06	1.69828e+06	1.76961e+06	200095	668132	156518	958197	2.33427e+06	2.17376e+06	1.82816e+06	1.58498e+06
High	P62824	Ras-related protein Rab-3C OS=Rattus norvegicus OX=10116 GN=Rab3c PE=1 SV=1	11	2	7	1	227	25.9
High	P00406	Cytochrome c oxidase subunit 2 OS=Rattus norvegicus OX=10116 GN=Mtco2 PE=1 SV=3	35	5	122	5	227	25.9	2.34571e+07	2.34345e+07	2.59596e+07	2.56428e+07	1.8287e+07	1.69737e+07	2.14434e+07	2.14377e+07	2.05367e+07	2.22357e+07	2.76812e+07	2.36087e+07	2.25985e+07
High	P00762	Anionic trypsin-1 OS=Rattus norvegicus OX=10116 GN=Prss1 PE=1 SV=1	10	2	511	2	246	25.9	4.20188e+08	3.15249e+08	2.24549e+08	2.06166e+08	3.98766e+08	4.88341e+08	4.95225e+08	2.18138e+08	4.43163e+08	5.21364e+08	2.82939e+08	3.78139e+08	4.56567e+08
High	P29410	Adenylate kinase 2, mitochondrial OS=Rattus norvegicus OX=10116 GN=Ak2 PE=2 SV=2	9	2	7	2	239	26.4	313555	256890	337905	346412	204289	116834	182163	195773	139091	197829	85938.4	279124	267320
High	P62909	40S ribosomal protein S3 OS=Rattus norvegicus OX=10116 GN=Rps3 PE=1 SV=1	13	3	4	3	243	26.7	393349	333542	410178	432912	640075	921731	804291	380528	706285	363900	423721	293097	567108
High	P48500	Triosephosphate isomerase OS=Rattus norvegicus OX=10116 GN=Tpi1 PE=1 SV=2	68	12	150	12	249	26.8	1.42414e+07	1.48732e+07	1.31065e+07	1.36339e+07	1.37308e+07	2.88145e+06	4.01911e+06	1.10304e+06	4.37421e+06	1.42058e+07	6.31215e+06	1.2379e+07	1.00931e+07
High	P08699	Galectin-3 OS=Rattus norvegicus OX=10116 GN=Lgals3 PE=1 SV=4	10	2	2	2	262	27.2	12543.8		9726.78			693201	174373	278046	157063	19789.4			115922
High	O70351	3-hydroxyacyl-CoA dehydrogenase type-2 OS=Rattus norvegicus OX=10116 GN=Hsd17b10 PE=1 SV=3	43	7	58	7	261	27.2	4.22331e+06	3.51936e+06	3.93044e+06	3.12128e+06	3.93508e+06	2.38871e+06	2.93358e+06	2.92796e+06	2.71415e+06	3.59225e+06	3.87248e+06	3.72686e+06	3.43308e+06
High	Q5XI72	Eukaryotic translation initiation factor 4H OS=Rattus norvegicus OX=10116 GN=Eif4h PE=1 SV=1	8	2	2	2	248	27.3	73601.7	70537.6	81809.1	98376.2	147555	121591	116943	37569.5	109005	93948.1	71206	70016.3	110157
High	P19234	NADH dehydrogenase [ubiquinone] flavoprotein 2, mitochondrial OS=Rattus norvegicus OX=10116 GN=Ndufv2 PE=1 SV=2	36	7	94	7	248	27.4	5.55374e+06	6.59856e+06	7.19998e+06	6.40863e+06	6.86173e+06	3.78644e+06	5.39225e+06	3.80947e+06	4.17306e+06	6.0659e+06	6.15592e+06	6.44062e+06	6.24864e+06
High	Q68FU3	Electron transfer flavoprotein subunit beta OS=Rattus norvegicus OX=10116 GN=Etfb PE=1 SV=3	52	12	178	12	255	27.7	1.06173e+07	9.96628e+06	1.02855e+07	1.01386e+07	1.1869e+07	8.24056e+06	8.17811e+06	1.07486e+07	7.59743e+06	9.51445e+06	5.78916e+06	9.50481e+06	9.48918e+06
High	Q9Z270	Vesicle-associated membrane protein-associated protein A OS=Rattus norvegicus OX=10116 GN=Vapa PE=1 SV=3	5	1	1	1	249	27.8	140747	120380	138840	160208	162457	110553	163282	82987.5	102574	140541	139797	126945	134783
High	P63102	14-3-3 protein zeta/delta OS=Rattus norvegicus OX=10116 GN=Ywhaz PE=1 SV=1	29	6	43	3	245	27.8	429457	614354	559848	507737	1.12477e+06	1.39702e+06	1.12099e+06	602931	1.29188e+06	646426	704539	742640	942591
High	P68255	14-3-3 protein theta OS=Rattus norvegicus OX=10116 GN=Ywhaq PE=1 SV=1	26	6	36	2	245	27.8	60965.8	93007.3	172187	223146	768423	258565	258439	50857.4	411791	115354	234026	30555.8	319864
High	P62919	60S ribosomal protein L8 OS=Rattus norvegicus OX=10116 GN=Rpl8 PE=2 SV=2	7	2	5	2	257	28	310082	242906	270905	323006	377470	632674	610584	268261	557366	244711	324932	268995	461081
High	P35213	14-3-3 protein beta/alpha OS=Rattus norvegicus OX=10116 GN=Ywhab PE=1 SV=3	25	6	35	1	246	28		143247	142447	150123	220737	337466	329425	174057	246570	132782	133201	151366	256936
High	P56571	ES1 protein homolog, mitochondrial OS=Rattus norvegicus OX=10116 PE=1 SV=2	53	9	58	9	266	28.2	6.23404e+06	5.70948e+06	6.77092e+06	5.44573e+06	4.41598e+06	3.9532e+06	3.52512e+06	5.85778e+06	3.52436e+06	5.14144e+06	4.36492e+06	6.05442e+06	5.48615e+06
High	P68511	14-3-3 protein eta OS=Rattus norvegicus OX=10116 GN=Ywhah PE=1 SV=2	32	8	59	3	246	28.2	959942	742362	1.14881e+06	1.02901e+06	1.37986e+06	1.08294e+06	749204	398403	1.17076e+06	989876	1.22783e+06	737541	1.00071e+06
High	Q9Z0V6	Thioredoxin-dependent peroxide reductase, mitochondrial OS=Rattus norvegicus OX=10116 GN=Prdx3 PE=1 SV=2	36	6	59	6	257	28.3	3.76722e+06	4.22363e+06	4.06004e+06	4.46492e+06	4.64701e+06	1.85799e+06	1.83028e+06	1.80232e+06	1.78898e+06	3.8473e+06	2.70977e+06	3.77966e+06	3.56671e+06
High	P61983	14-3-3 protein gamma OS=Rattus norvegicus OX=10116 GN=Ywhag PE=1 SV=2	38	9	64	3	247	28.3	1.84549e+06	1.81828e+06	1.96378e+06	1.89334e+06	2.29124e+06	766932	1.28336e+06	378334	1.41501e+06	1.79011e+06	2.12116e+06	1.99959e+06	2.10386e+06
High	P09495	Tropomyosin alpha-4 chain OS=Rattus norvegicus OX=10116 GN=Tpm4 PE=1 SV=3	15	5	70	1	248	28.5	161078	78117.6	333817	116668	318502	367192	483046	350346	788685	128962	156928	102573	254791
High	Q63797	Proteasome activator complex subunit 1 OS=Rattus norvegicus OX=10116 GN=Psme1 PE=2 SV=1	5	1	1	1	249	28.6	105096	79582.5	192359	109729	180092	78574.4	111678	127785	80009	71854.4	48588.9	140604	148411
High	Q8K4G6	ADP-ribose glycohydrolase MACROD1 (Fragment) OS=Rattus norvegicus OX=10116 GN=Macrod1 PE=2 SV=2	22	4	14	4	258	28.6	686079	870629	593272	719894	790198	454618	486667	315922	489824	662699	820083	655715	512414
High	P16290	Phosphoglycerate mutase 2 OS=Rattus norvegicus OX=10116 GN=Pgam2 PE=1 SV=2	44	10	75	7	253	28.7	1.15603e+07	8.68336e+06	9.20824e+06	7.89924e+06	9.76303e+06	1.48134e+06	2.61589e+06	1.3705e+06	2.70277e+06	7.82131e+06	3.37946e+06	8.77917e+06	6.91902e+06
High	P62755	40S ribosomal protein S6 OS=Rattus norvegicus OX=10116 GN=Rps6 PE=1 SV=1	5	1	2	1	249	28.7	125193	129910	124213	133224	182835	287741	272960	120322	255834	129499	142615	111003	186395
High	P25113	Phosphoglycerate mutase 1 OS=Rattus norvegicus OX=10116 GN=Pgam1 PE=1 SV=4	33	6	32	3	254	28.8	737524	648755	925569	782244	853697	418273	317436	55744.9	334215	657405	299078	702401	809333
High	P19511	ATP synthase F(0) complex subunit B1, mitochondrial OS=Rattus norvegicus OX=10116 GN=Atp5pb PE=1 SV=1	35	8	167	8	256	28.9	1.4508e+07	1.3012e+07	1.44163e+07	1.56533e+07	1.30831e+07	1.07466e+07	1.36584e+07	1.62758e+07	1.26259e+07	1.27094e+07	1.42189e+07	1.51717e+07	1.2933e+07
High	Q63610	Tropomyosin alpha-3 chain OS=Rattus norvegicus OX=10116 GN=Tpm3 PE=1 SV=2	25	8	106	2	248	29	216324	198274	254537	221277	691712	986662	979612	755579	896812	236502	271479	132452	436896
High	P27139	Carbonic anhydrase 2 OS=Rattus norvegicus OX=10116 GN=Ca2 PE=1 SV=2	10	2	16	2	260	29.1	290561	370868	607234	190050	333917	560649	349567	1.26806e+06	456394	514003	441110	901116	472590
High	P62260	14-3-3 protein epsilon OS=Rattus norvegicus OX=10116 GN=Ywhae PE=1 SV=1	42	10	73	7	255	29.2	4.90045e+06	5.4433e+06	4.9038e+06	5.5707e+06	9.60792e+06	4.01769e+06	4.63256e+06	2.06812e+06	4.32026e+06	5.52171e+06	5.94392e+06	4.92042e+06	6.08546e+06
High	P20788	Cytochrome b-c1 complex subunit Rieske, mitochondrial OS=Rattus norvegicus OX=10116 GN=Uqcrfs1 PE=1 SV=2	47	9	154	9	274	29.4	1.07535e+07	9.39987e+06	1.07142e+07	1.06199e+07	1.0186e+07	7.30163e+06	7.34092e+06	1.00901e+07	6.58348e+06	8.51067e+06	8.99515e+06	9.67522e+06	9.05698e+06
High	P67779	Prohibitin OS=Rattus norvegicus OX=10116 GN=Phb PE=1 SV=1	44	9	64	9	272	29.8	2.56241e+06	2.19701e+06	2.44876e+06	2.4012e+06	2.86275e+06	2.04039e+06	2.22116e+06	2.27956e+06	2.21336e+06	2.2201e+06	2.45097e+06	2.65259e+06	2.34487e+06
High	Q8VID1	Dehydrogenase/reductase SDR family member 4 OS=Rattus norvegicus OX=10116 GN=Dhrs4 PE=2 SV=2	14	3	10	3	279	29.8	418975	503477	397338	364946	260033	399549	274779	374666	256401	302373	436618	319129	305114
High	P05505	Cytochrome c oxidase subunit 3 OS=Rattus norvegicus OX=10116 GN=Mtco3 PE=1 SV=5	5	1	13	1	261	29.9	1.99146e+06	2.208e+06	2.04013e+06	2.30568e+06	2.38726e+06	1.43815e+06	1.88129e+06	2.74883e+06	2.23116e+06	1.83928e+06	2.18892e+06	2.36938e+06	2.64279e+06
High	P49242	40S ribosomal protein S3a OS=Rattus norvegicus OX=10116 GN=Rps3a PE=1 SV=2	4	1	2	1	264	29.9	63916.1	49933.5	59474.1	54556.5	38635.5	83812.4	91552.2		88222.3	57509	45806.6	39023.2	75818.3
High	P04639	Apolipoprotein A-I OS=Rattus norvegicus OX=10116 GN=Apoa1 PE=1 SV=2	38	7	22	7	259	30	599609	1.11065e+06	851772	470540	935237	6.53748e+06	4.36884e+06	4.69517e+06	4.2004e+06	1.66549e+06	869291	373837	2.82004e+06
High	P62425	60S ribosomal protein L7a OS=Rattus norvegicus OX=10116 GN=Rpl7a PE=1 SV=2	9	2	2	2	266	30	180421	123139	151621	172911	320537	350550	301791	189763	234196	146661	160723	125963	237352
High	P35435	ATP synthase subunit gamma, mitochondrial OS=Rattus norvegicus OX=10116 GN=Atp5f1c PE=1 SV=2	45	10	167	10	273	30.2	1.875e+07	1.86169e+07	1.73366e+07	1.90205e+07	1.68615e+07	1.34435e+07	1.39525e+07	2.03559e+07	1.4734e+07	1.6702e+07	1.81366e+07	1.78369e+07	1.60047e+07
High	P05426	60S ribosomal protein L7 OS=Rattus norvegicus OX=10116 GN=Rpl7 PE=1 SV=2	16	3	11	3	260	30.3	262091	289473	312271	255333	257748	537375	605161	226673	553236	285763	342444	227499	432291
High	Q5XI32	F-actin-capping protein subunit beta OS=Rattus norvegicus OX=10116 GN=Capzb PE=1 SV=1	5	1	1	1	272	30.6	112063	76947.6	121140	122773	115836		157850	34852.9	124022	63672.7	96805.1	97892.1	115443
High	P47727	Carbonyl reductase [NADPH] 1 OS=Rattus norvegicus OX=10116 GN=Cbr1 PE=1 SV=2	10	2	2	2	277	30.6	208000	215098	139441	120154	250069		61049.9			323839	32268	126906	109754
High	Q9Z2L0	Voltage-dependent anion-selective channel protein 1 OS=Rattus norvegicus OX=10116 GN=Vdac1 PE=1 SV=4	67	14	191	14	283	30.7	1.78567e+07	1.87222e+07	1.86686e+07	2.22061e+07	1.91617e+07	1.7971e+07	1.58531e+07	1.76921e+07	1.82943e+07	1.65301e+07	1.98944e+07	1.53395e+07	1.58466e+07
High	Q9R1Z0	Voltage-dependent anion-selective channel protein 3 OS=Rattus norvegicus OX=10116 GN=Vdac3 PE=1 SV=2	40	8	81	7	283	30.8	4.7868e+06	5.03728e+06	5.16624e+06	5.82978e+06	5.09323e+06	4.76855e+06	4.45333e+06	4.6974e+06	4.69811e+06	4.94711e+06	4.94763e+06	4.30965e+06	4.62297e+06
High	P27952	40S ribosomal protein S2 OS=Rattus norvegicus OX=10116 GN=Rps2 PE=1 SV=1	7	2	6	2	293	31.2	225219	186771	174440	170307	256480	456305	428309	120248	393551	217234	211971	210001	292032
High	B0BNE5	S-formylglutathione hydrolase OS=Rattus norvegicus OX=10116 GN=Esd PE=2 SV=1	5	1	1	1	282	31.3	136534	93184.4	137876	131712	75242.6		91634		74820.6	104812	85317	94577.7	104821
High	P14604	Enoyl-CoA hydratase, mitochondrial OS=Rattus norvegicus OX=10116 GN=Echs1 PE=1 SV=1	41	10	90	10	290	31.5	7.0283e+06	6.49578e+06	7.11433e+06	6.25623e+06	5.39202e+06	4.32479e+06	2.83459e+06	4.37868e+06	3.09921e+06	5.94229e+06	3.37898e+06	7.01063e+06	5.56931e+06
High	P81155	Voltage-dependent anion-selective channel protein 2 OS=Rattus norvegicus OX=10116 GN=Vdac2 PE=1 SV=2	49	10	99	9	295	31.7	8.05858e+06	8.55829e+06	8.50999e+06	1.0243e+07	8.58422e+06	8.69037e+06	8.52681e+06	9.10608e+06	8.52451e+06	7.8891e+06	9.43604e+06	7.38494e+06	8.05404e+06
High	P21913	Succinate dehydrogenase [ubiquinone] iron-sulfur subunit, mitochondrial OS=Rattus norvegicus OX=10116 GN=Sdhb PE=2 SV=2	26	8	44	8	282	31.8	3.67662e+06	3.6509e+06	4.15195e+06	4.10793e+06	3.75249e+06	2.79288e+06	2.55264e+06	2.85903e+06	2.27045e+06	3.5467e+06	2480937	3.6397e+06	3.10203e+06
High	Q9WUH4	Four and a half LIM domains protein 1 OS=Rattus norvegicus OX=10116 GN=Fhl1 PE=2 SV=1	14	4	12	4	280	31.9	469194	417604	522613	562926	308774	33263.5	345862		524173	422796	441535	340006	921880
High	O35115	Four and a half LIM domains protein 2 OS=Rattus norvegicus OX=10116 GN=Fhl2 PE=1 SV=1	29	7	52	7	279	32.1	3.88535e+06	3.61706e+06	2.63334e+06	2.65932e+06	1.9522e+06	1.50208e+06	1.65693e+06	1.75725e+06	1.43938e+06	2.74139e+06	2.7536e+06	3.12129e+06	1.93687e+06
High	P23965	Enoyl-CoA delta isomerase 1, mitochondrial OS=Rattus norvegicus OX=10116 GN=Eci1 PE=1 SV=1	35	8	81	8	289	32.2	6.14414e+06	6.73347e+06	5.15435e+06	4.61327e+06	4.57473e+06	2.3079e+06	2.48074e+06	2.55627e+06	1.73623e+06	4.91345e+06	2.18875e+06	5.37958e+06	4.16559e+06
High	P04692	Tropomyosin alpha-1 chain OS=Rattus norvegicus OX=10116 GN=Tpm1 PE=1 SV=3	55	21	480	16	284	32.7	1.38175e+08	1.38762e+08	1.32959e+08	1.22989e+08	1.40565e+08	5.94815e+07	9.3896e+07	6.83055e+07	6.88906e+07	1.3778e+08	1.34704e+08	1.2894e+08	9.77366e+07
High	P38983	40S ribosomal protein SA OS=Rattus norvegicus OX=10116 GN=Rpsa PE=1 SV=3	20	4	6	4	295	32.8	269545	253834	280482	263686	253291	581048	499109	248394	476696	248242	336717	215177	338797
High	B2GUZ5	F-actin-capping protein subunit alpha-1 OS=Rattus norvegicus OX=10116 GN=Capza1 PE=1 SV=1	3	1	2	1	286	32.9				310890	507917		383183		348378				270639
High	Q09073	ADP/ATP translocase 2 OS=Rattus norvegicus OX=10116 GN=Slc25a5 PE=1 SV=3	49	15	302	5	298	32.9	3.44214e+06	2.72121e+06	3.75274e+06	4.24282e+06	3.76547e+06	3.45313e+06	3.35486e+06	3.63848e+06	4.03068e+06	2.73709e+06	3.74928e+06	3.32098e+06	4.13752e+06
High	P97532	3-mercaptopyruvate sulfurtransferase OS=Rattus norvegicus OX=10116 GN=Mpst PE=1 SV=3	20	4	14	4	297	32.9	812623	668403	772449	711397	681399	320531	441304	463257	349174	713040	418696	646485	515267
High	Q05962	ADP/ATP translocase 1 OS=Rattus norvegicus OX=10116 GN=Slc25a4 PE=1 SV=3	59	19	514	9	298	33	1.22515e+08	9.88285e+07	1.21556e+08	1.30164e+08	1.25988e+08	9.14956e+07	9.30334e+07	1.22523e+08	9.42817e+07	9.23712e+07	1.11682e+08	1.19455e+08	1.02554e+08
High	P97521	Mitochondrial carnitine/acylcarnitine carrier protein OS=Rattus norvegicus OX=10116 GN=Slc25a20 PE=1 SV=1	19	5	7	5	301	33.1	676435	755613	746422	846871	636799	537581	497183	785901	489564	556262	564773	594948	528008
High	P26644	Beta-2-glycoprotein 1 OS=Rattus norvegicus OX=10116 GN=Apoh PE=2 SV=2	17	5	16	5	297	33.2	218990	192076	224070	188531	121632	5.72788e+06	2.67787e+06	5.96842e+06	2.54859e+06	376574	357304	160283	1.3356e+06
High	Q5XIH7	Prohibitin-2 OS=Rattus norvegicus OX=10116 GN=Phb2 PE=1 SV=1	36	9	79	9	299	33.3	4.58382e+06	3.96809e+06	4.61397e+06	5.3375e+06	4.51417e+06	3.99166e+06	3.94262e+06	4.52548e+06	3.61719e+06	3.85564e+06	4.99099e+06	4.46912e+06	4.19512e+06
High	P24329	Thiosulfate sulfurtransferase OS=Rattus norvegicus OX=10116 GN=Tst PE=1 SV=3	11	2	3	2	297	33.4	180167	182712	155404	200827	180696	105751	107553	78250.1	86729.3	148265	146718	148775	133703
High	P21533	60S ribosomal protein L6 OS=Rattus norvegicus OX=10116 GN=Rpl6 PE=1 SV=5	8	2	13	2	298	33.5	241688	248852	300790	320924	395592	630108	814684	347584	667019	310696	355080	269934	551533
High	P20070	NADH-cytochrome b5 reductase 3 OS=Rattus norvegicus OX=10116 GN=Cyb5r3 PE=1 SV=2	8	2	3	2	301	34.2	192470	213729	243871	295669	304622	177925	235503	150491	269282	200856	199843	207743	217039
High	P97700	Mitochondrial 2-oxoglutarate/malate carrier protein OS=Rattus norvegicus OX=10116 GN=Slc25a11 PE=1 SV=3	36	11	103	11	314	34.2	6.33066e+06	5.85213e+06	5.99085e+06	6.26506e+06	6.17999e+06	4.55214e+06	4.88942e+06	5.34988e+06	5.08753e+06	5.54754e+06	6.80923e+06	5.30807e+06	4.94194e+06
High	P97519	Hydroxymethylglutaryl-CoA lyase, mitochondrial OS=Rattus norvegicus OX=10116 GN=Hmgcl PE=2 SV=1	4	1	2	1	325	34.2		78016.3			121160					92530.3
High	P04256	Heterogeneous nuclear ribonucleoprotein A1 OS=Rattus norvegicus OX=10116 GN=Hnrnpa1 PE=1 SV=3	8	3	22	1	320	34.2	119449	112920	108652	128569	138698	355637	329834	144975	272956	111607	123041	85308.8	157068
High	P19945	60S acidic ribosomal protein P0 OS=Rattus norvegicus OX=10116 GN=Rplp0 PE=1 SV=2	13	3	4	3	317	34.2	190372	206670	208029	175130	310282	489996	259387	287955	439599	196568	288299	155340	338222
High	Q9WVK7	Hydroxyacyl-coenzyme A dehydrogenase, mitochondrial OS=Rattus norvegicus OX=10116 GN=Hadh PE=2 SV=1	61	10	83	10	314	34.4	6.4511e+06	7.46322e+06	5.71666e+06	5.05303e+06	4.91898e+06	3.42029e+06	4.14687e+06	4.68716e+06	3.03827e+06	6.12962e+06	2.5478e+06	7.84354e+06	5.13646e+06
High	P08721	Osteopontin OS=Rattus norvegicus OX=10116 GN=Spp1 PE=1 SV=2	5	1	1	1	317	34.9						508658	99815.3	572547	126712
High	P13803	Electron transfer flavoprotein subunit alpha, mitochondrial OS=Rattus norvegicus OX=10116 GN=Etfa PE=1 SV=4	68	16	222	16	333	34.9	1.79332e+07	1.92676e+07	1.95996e+07	1.88247e+07	1.59016e+07	1.47553e+07	1.63179e+07	1.874e+07	1.58287e+07	1.80372e+07	1.4389e+07	1.91384e+07	1.81773e+07
High	Q68FT1	Ubiquinone biosynthesis protein COQ9, mitochondrial OS=Rattus norvegicus OX=10116 GN=Coq9 PE=1 SV=2	26	6	40	6	312	35.1	1.93455e+06	1.94608e+06	2.22865e+06	1.99094e+06	1.68879e+06	1.36834e+06	1.66143e+06	1.92763e+06	1.50031e+06	1.79861e+06	2.00753e+06	2.40025e+06	1.7663e+06
High	P63245	Receptor of activated protein C kinase 1 OS=Rattus norvegicus OX=10116 GN=Rack1 PE=1 SV=3	7	2	7	2	317	35.1	85524.9	104285	93088.1	121593	194270	221292	192168	73487.6	175107	74074.3	118891	87414.9	156066
High	P07340	Sodium/potassium-transporting ATPase subunit beta-1 OS=Rattus norvegicus OX=10116 GN=Atp1b1 PE=1 SV=1	7	2	10	2	304	35.2	397262	413414	393827	292006	302504	308941	282322	271901	271158	486024	363511	379892	251470
High	P29266	3-hydroxyisobutyrate dehydrogenase, mitochondrial OS=Rattus norvegicus OX=10116 GN=Hibadh PE=1 SV=3	21	5	33	5	335	35.3	1.54862e+06	1.34413e+06	1.63276e+06	1.59634e+06	1.14076e+06	1.22367e+06	936299	1.25816e+06	1.06396e+06	1.21027e+06	1.12376e+06	1.3489e+06	1.21629e+06
High	Q4G069	Regulator of microtubule dynamics protein 1 OS=Rattus norvegicus OX=10116 GN=Rmdn1 PE=2 SV=1	7	2	7	2	310	35.4	131208	94851.4	104741	514106	104985		84414.8		74415.1	134665	121268	157029	121528
High	P52944	PDZ and LIM domain protein 1 OS=Rattus norvegicus OX=10116 GN=Pdlim1 PE=1 SV=4	6	2	2	2	327	35.6	775294	805599	810162	827449	1.41376e+06	371269	748001	835640	523628	981728	688600	958301	1.37196e+06
High	P50753	Troponin T, cardiac muscle OS=Rattus norvegicus OX=10116 GN=Tnnt2 PE=1 SV=2	41	15	348	15	299	35.7	5.6697e+07	5.21133e+07	5.28128e+07	4.59634e+07	4.76947e+07	1.42748e+07	3.31746e+07	2.4533e+07	2.95368e+07	5.32432e+07	5.44849e+07	5.26743e+07	3.86792e+07
High	P04636	Malate dehydrogenase, mitochondrial OS=Rattus norvegicus OX=10116 GN=Mdh2 PE=1 SV=2	61	16	488	16	338	35.7	7.7275e+07	7.56144e+07	8.05158e+07	7.72427e+07	7.23248e+07	3.02947e+07	3.8192e+07	4.21442e+07	3.01939e+07	7.496e+07	4.45036e+07	7.60075e+07	6.3372e+07
High	P02650	Apolipoprotein E OS=Rattus norvegicus OX=10116 GN=Apoe PE=1 SV=2	39	12	45	12	312	35.7	752108	696764	690406	534674	1.03723e+06	1.26953e+07	6.17597e+06	1.31681e+07	9.00387e+06	1.20243e+06	820337	417105	3.10782e+06
High	P14668	Annexin A5 OS=Rattus norvegicus OX=10116 GN=Anxa5 PE=1 SV=3	45	12	71	12	319	35.7	4.30665e+06	3.50205e+06	4.28691e+06	3.73315e+06	4.30406e+06	4.39449e+06	4.12742e+06	4.04649e+06	5.21669e+06	3.38958e+06	3.10961e+06	3.55546e+06	4.02498e+06
High	P04797	Glyceraldehyde-3-phosphate dehydrogenase OS=Rattus norvegicus OX=10116 GN=Gapdh PE=1 SV=3	55	14	329	14	333	35.8	6.97503e+07	6.2017e+07	6.26226e+07	6.69679e+07	4.88565e+07	2.93808e+07	3.98468e+07	1.90248e+07	3.49782e+07	6.45862e+07	5.88132e+07	5.34728e+07	5.12583e+07
High	P07943	Aldo-keto reductase family 1 member B1 OS=Rattus norvegicus OX=10116 GN=Akr1b1 PE=1 SV=3	18	6	25	6	316	35.8	2.61497e+06	2.72409e+06	2.86769e+06	2.60584e+06	2.33502e+06	399158	389178	79192.7	416285	2.27275e+06	256537	2.35064e+06	2.08669e+06
High	P13086	Succinate--CoA ligase [ADP/GDP-forming] subunit alpha, mitochondrial OS=Rattus norvegicus OX=10116 GN=Suclg1 PE=2 SV=2	30	7	73	7	346	36.1	5.63865e+06	5.77032e+06	5.90377e+06	6.2981e+06	5.52874e+06	3.68696e+06	4.34943e+06	5.65559e+06	3.77527e+06	5.10744e+06	2.54804e+06	6.6831e+06	5.14522e+06
High	P03889	NADH-ubiquinone oxidoreductase chain 1 OS=Rattus norvegicus OX=10116 GN=Mtnd1 PE=1 SV=3	3	1	7	1	318	36.1	322922	274387	367064	426165	324879	189553	270170	434940	308672	241589	399333	319233	297747
High	Q62651	Delta(3,5)-Delta(2,4)-dienoyl-CoA isomerase, mitochondrial OS=Rattus norvegicus OX=10116 GN=Ech1 PE=1 SV=2	42	10	48	10	327	36.1	3.4398e+06	3.20158e+06	3.04353e+06	2.61014e+06	3.13998e+06	2.05988e+06	1.66574e+06	2.80269e+06	1.39401e+06	2.68455e+06	1.10825e+06	2.92216e+06	2.38507e+06
High	Q64591	2,4-dienoyl-CoA reductase, mitochondrial OS=Rattus norvegicus OX=10116 GN=Decr1 PE=1 SV=2	27	6	22	6	335	36.1	1.31028e+06	1.70342e+06	870112	1.12424e+06	1.18454e+06	937802	1.10639e+06	933933	707938	1.26858e+06	177957	1.53154e+06	772382
High	P14669	Annexin A3 OS=Rattus norvegicus OX=10116 GN=Anxa3 PE=1 SV=4	8	2	3	2	324	36.3	182872	152441	175586	193071	225195	156812	145971	136842	169818	205033	115465	175231	182660
High	P04642	L-lactate dehydrogenase A chain OS=Rattus norvegicus OX=10116 GN=Ldha PE=1 SV=1	52	15	198	13	332	36.4	1.97091e+07	1.52931e+07	1.71056e+07	1.9045e+07	2.07559e+07	5.87906e+06	8.87423e+06	3.32809e+06	1.10929e+07	1.7872e+07	2.06026e+07	1.54369e+07	1.506e+07
High	O88989	Malate dehydrogenase, cytoplasmic OS=Rattus norvegicus OX=10116 GN=Mdh1 PE=1 SV=3	44	12	210	12	334	36.5	2.71895e+07	2.57606e+07	2.5092e+07	2.64512e+07	2.39174e+07	1.42146e+06	7.59192e+06	821853	9.78247e+06	2.29715e+07	2.05174e+07	2.17844e+07	1.81537e+07
High	P42123	L-lactate dehydrogenase B chain OS=Rattus norvegicus OX=10116 GN=Ldhb PE=1 SV=2	49	16	317	14	334	36.6	8.91806e+07	7.65519e+07	8.22599e+07	7.80939e+07	7.71694e+07	2.65601e+06	2.21911e+07	2.3995e+06	2.70076e+07	7.49584e+07	7.29978e+07	6.34159e+07	6.12733e+07
High	Q5XIA8	Growth hormone-inducible transmembrane protein OS=Rattus norvegicus OX=10116 GN=Ghitm PE=2 SV=1	3	1	2	1	346	37.2	121544	112746	118199	120949	65177.3	77299	60539.8	142254	60537.2	101506	77936.5	106730	92408.6
High	D3ZF77	Aldo-keto reductase family 1 member C15 OS=Rattus norvegicus OX=10116 GN=Akr1c15 PE=1 SV=1	3	1	8	1	324	37.2	199572	208116	205429	174619	253147	38183.4	109402	24210.4	93003.3	219736	115062	196677	153053
High	P00787	Cathepsin B OS=Rattus norvegicus OX=10116 GN=Ctsb PE=1 SV=2	9	2	2	2	339	37.4	18941.4	26571.1	31593.9	17514	31004	195042	43284.8	48219	51034.2	18972.4	29607.8		43443.9
High	A7VJC2	Heterogeneous nuclear ribonucleoproteins A2/B1 OS=Rattus norvegicus OX=10116 GN=Hnrnpa2b1 PE=1 SV=1	14	5	37	3	353	37.5	1.30791e+06	1.40615e+06	1.31463e+06	1.24963e+06	1.9376e+06	2.57498e+06	2.39906e+06	1.59742e+06	2.25779e+06	1.33612e+06	1.36991e+06	1.03492e+06	1.48249e+06
High	P24090	Alpha-2-HS-glycoprotein OS=Rattus norvegicus OX=10116 GN=Ahsg PE=1 SV=2	34	7	49	7	352	38	1.29054e+06	1.63963e+06	1.23661e+06	1.5274e+06	1.27579e+06	1.29439e+07	5.43196e+06	2.50099e+07	8.11014e+06	2.21629e+06	1.77716e+06	1.00994e+06	4.19268e+06
High	Q9JJ54	Heterogeneous nuclear ribonucleoprotein D0 OS=Rattus norvegicus OX=10116 GN=Hnrnpd PE=1 SV=2	4	1	1	1	353	38.2	107191	92178.3	91532.3	100170	156271	226010	179364	83528.6	155171	100947	93161.4	84631.8	112640
High	P29147	D-beta-hydroxybutyrate dehydrogenase, mitochondrial OS=Rattus norvegicus OX=10116 GN=Bdh1 PE=1 SV=2	22	6	30	6	343	38.2	1.75713e+06	1.82839e+06	1.19703e+06	847909	799587	1.40848e+06	1.01163e+06	1.94918e+06	1.70879e+06	1.39523e+06	1.70376e+06	1.22116e+06	1.21536e+06
High	P06866	Haptoglobin OS=Rattus norvegicus OX=10116 GN=Hp PE=1 SV=3	33	11	128	11	347	38.5	3.81609e+06	4.62744e+06	4.52017e+06	1.52124e+06	1.34088e+06	3.8664e+07	2.02159e+07	2.98153e+07	2.37497e+07	6.87325e+06	1.82638e+06	3.35549e+06	1.21808e+07
High	Q07936	Annexin A2 OS=Rattus norvegicus OX=10116 GN=Anxa2 PE=1 SV=2	35	10	48	10	339	38.7	1.09227e+06	1.43114e+06	1.3838e+06	1.8767e+06	5.12905e+06	5.76338e+06	5.05072e+06	2.19543e+06	5.28076e+06	1.57512e+06	3.49148e+06	957790	3.17905e+06
High	P07150	Annexin A1 OS=Rattus norvegicus OX=10116 GN=Anxa1 PE=1 SV=2	28	8	15	8	346	38.8	744194	549875	909255	1.50305e+06	3.11379e+06	3.84424e+06	1.59768e+06	4.61495e+06	2.05534e+06	605414	796045	1.18715e+06	1.13843e+06
High	P49432	Pyruvate dehydrogenase E1 component subunit beta, mitochondrial OS=Rattus norvegicus OX=10116 GN=Pdhb PE=1 SV=2	49	12	142	12	359	39	1.00728e+07	9.79629e+06	1.06458e+07	1.11891e+07	1.04201e+07	7.50362e+06	6.8307e+06	9.66404e+06	6.74546e+06	8.56631e+06	3.44572e+06	1.04665e+07	9.28881e+06
High	P55159	Serum paraoxonase/arylesterase 1 OS=Rattus norvegicus OX=10116 GN=Pon1 PE=1 SV=3	5	1	2	1	355	39.3						236107	214346	264897	231617				91235.3
High	P05065	Fructose-bisphosphate aldolase A OS=Rattus norvegicus OX=10116 GN=Aldoa PE=1 SV=2	65	16	213	16	364	39.3	2.56232e+07	2.29356e+07	2.33839e+07	2.58166e+07	2.50701e+07	5.83983e+06	1.05852e+07	4.07369e+06	1.17216e+07	2.43854e+07	2.12893e+07	2.14128e+07	1.93839e+07
High	P16036	Phosphate carrier protein, mitochondrial OS=Rattus norvegicus OX=10116 GN=Slc25a3 PE=1 SV=1	33	9	175	9	356	39.4	1.81447e+07	1.67198e+07	1.87026e+07	2.22708e+07	1.91787e+07	1.33148e+07	1.6535e+07	2.13304e+07	1.70602e+07	1.50513e+07	2.25182e+07	2.07853e+07	1.73517e+07
High	Q99NA5	Isocitrate dehydrogenase [NAD] subunit alpha, mitochondrial OS=Rattus norvegicus OX=10116 GN=Idh3a PE=1 SV=1	28	10	95	10	366	39.6	5.78483e+06	4.80998e+06	5.8882e+06	5.78842e+06	5.4667e+06	4.06809e+06	4.23023e+06	5.63296e+06	4.1889e+06	4.83437e+06	4.54812e+06	5.52638e+06	5.00475e+06
High	Q6URK4	Heterogeneous nuclear ribonucleoprotein A3 OS=Rattus norvegicus OX=10116 GN=Hnrnpa3 PE=1 SV=1	12	4	22	3	379	39.6	297513	305664	322789	333887	299678	900109	855445	404583	749747	329667	383615	219812	416983
High	Q01129	Decorin OS=Rattus norvegicus OX=10116 GN=Dcn PE=1 SV=1	6	2	7	2	354	39.8	248805	323604	401081	438183	260316	277812	238999	187136	316539	289445	505407	157496	255556
High	Q561S0	NADH dehydrogenase [ubiquinone] 1 alpha subcomplex subunit 10, mitochondrial OS=Rattus norvegicus OX=10116 GN=Ndufa10 PE=1 SV=1	42	11	135	11	355	40.5	7.95334e+06	8.40927e+06	9.03764e+06	8.23523e+06	8.43519e+06	6.19966e+06	7.29468e+06	8.26482e+06	7.68539e+06	8.20755e+06	9.57225e+06	8.83923e+06	8.6188e+06
High	P27791	cAMP-dependent protein kinase catalytic subunit alpha OS=Rattus norvegicus OX=10116 GN=Prkaca PE=1 SV=2	13	3	10	3	351	40.6	333691	540419	508141	595127	570796	82077.4	290648	43939.7	289958	448157	536199	439500	511229
High	Q8VBU2	Protein NDRG2 OS=Rattus norvegicus OX=10116 GN=Ndrg2 PE=1 SV=1	27	5	18	5	371	40.8	1.38189e+06	1.40366e+06	1.14412e+06	1.19548e+06	774057	391261	304391	387148	290533	1.31161e+06	1.54949e+06	1.32986e+06	567711
High	Q9QX79	Fetuin-B OS=Rattus norvegicus OX=10116 GN=Fetub PE=2 SV=2	14	3	13	3	378	41.5	170420	251621	219596	157995	161411	2.06399e+06	1.31606e+06	1.71893e+06	1.33665e+06	379465	288628	133951	614688
High	P60711	Actin, cytoplasmic 1 OS=Rattus norvegicus OX=10116 GN=Actb PE=1 SV=1	66	18	836	8	375	41.7	5.80126e+06	4.69114e+06	6.3827e+06	4.63072e+06	1.22224e+07	4.02872e+07	1.74674e+07	1.78802e+07	1.96051e+07	5.97383e+06	4.64486e+06	4.68894e+06	1.18443e+07
High	P13437	3-ketoacyl-CoA thiolase, mitochondrial OS=Rattus norvegicus OX=10116 GN=Acaa2 PE=1 SV=1	70	17	321	17	397	41.8	3.65374e+07	3.58416e+07	3.37835e+07	2.37012e+07	1.5543e+07	2.75099e+07	2.90485e+07	2.9209e+07	2.90751e+07	3.30261e+07	3.19135e+07	3.85581e+07	2.92438e+07
High	P68136	Actin, alpha skeletal muscle OS=Rattus norvegicus OX=10116 GN=Acta1 PE=1 SV=1	79	21	1196	2	377	42	1.17197e+06	1.76256e+06	2.90561e+06	1.57839e+06	447012	670534	1.66638e+06	569992	1.56505e+06	1.22067e+06	1.2619e+06	1.90289e+06	2.08985e+06
High	P68035	Actin, alpha cardiac muscle 1 OS=Rattus norvegicus OX=10116 GN=Actc1 PE=2 SV=1	79	21	1294	2	377	42	5.33747e+08	4.70006e+08	4.71118e+08	4.70192e+08	4.30257e+08	3.22095e+08	3.42946e+08	2.91186e+08	3.2051e+08	4.85693e+08	3.39225e+08	4.94726e+08	4.26135e+08
High	Q68FX0	Isocitrate dehydrogenase [NAD] subunit beta, mitochondrial OS=Rattus norvegicus OX=10116 GN=Idh3B PE=2 SV=1	36	11	47	11	385	42.3	2.97713e+06	2.73706e+06	2.95444e+06	2.909e+06	2.51116e+06	2.11159e+06	1.96263e+06	2.98897e+06	2.23783e+06	2.54862e+06	2.87716e+06	2.66519e+06	1.97518e+06
High	P26453	Basigin OS=Rattus norvegicus OX=10116 GN=Bsg PE=1 SV=2	11	4	16	4	388	42.4	702767	710717	901844	704941	815044	498228	571170	503682	538226	697996	819516	646828	753047
High	Q5BK63	NADH dehydrogenase [ubiquinone] 1 alpha subcomplex subunit 9, mitochondrial OS=Rattus norvegicus OX=10116 GN=Ndufa9 PE=1 SV=2	50	14	118	14	377	42.5	7.77441e+06	6.03163e+06	7.31841e+06	8.15858e+06	5.27486e+06	4.72753e+06	4.269e+06	6.95976e+06	4.88064e+06	6.64538e+06	4.42344e+06	9.0624e+06	6.53684e+06
High	P07335	Creatine kinase B-type OS=Rattus norvegicus OX=10116 GN=Ckb PE=1 SV=2	52	13	121	12	381	42.7	7.59872e+06	5.65385e+06	9.36998e+06	9.98087e+06	5.88515e+06	1.87043e+06	3.59316e+06	2.13285e+06	5.5962e+06	6.47107e+06	6.75646e+06	5.38923e+06	7.62238e+06
High	P41565	Isocitrate dehydrogenase [NAD] subunit gamma 1, mitochondrial OS=Rattus norvegicus OX=10116 GN=Idh3g PE=1 SV=2	27	7	23	7	393	42.8	1.70752e+06	1.97598e+06	1.94378e+06	2.01114e+06	1.59161e+06	1.53819e+06	1.58839e+06	1.62406e+06	1.59633e+06	1.69794e+06	1.78617e+06	1.74561e+06	1.72199e+06
High	P35738	2-oxoisovalerate dehydrogenase subunit beta, mitochondrial OS=Rattus norvegicus OX=10116 GN=Bckdhb PE=1 SV=3	10	2	3	2	390	42.8	122914	111340	133893	165515	134777	116973	61082.6	131480	78600.6	99067.9	64270.6	142118	117571
High	Q5XIC0	Enoyl-CoA delta isomerase 2 OS=Rattus norvegicus OX=10116 GN=Eci2 PE=1 SV=1	16	5	6	5	391	43	1.44481e+06	1.21251e+06	1.33048e+06	1.31172e+06	1.0644e+06	1.01718e+06	900285	1.22561e+06	793128	1.07267e+06	649441	1.24122e+06	963830
High	P00159	Cytochrome b OS=Rattus norvegicus OX=10116 GN=Mt-Cyb PE=3 SV=3	2	1	8	1	380	43	582646	528040	649446	751309	713450	344093	548925	525760	493668	490323	449804	611232	673088
High	P00564	Creatine kinase M-type OS=Rattus norvegicus OX=10116 GN=Ckm PE=1 SV=2	55	16	340	15	381	43	6.1661e+07	6.90068e+07	5.86901e+07	5.64292e+07	6.07647e+07	3.13814e+06	2.05571e+07	6.19423e+06	2.20636e+07	5.75308e+07	4.52101e+07	5.61085e+07	4.37607e+07
High	P09456	cAMP-dependent protein kinase type I-alpha regulatory subunit OS=Rattus norvegicus OX=10116 GN=Prkar1a PE=1 SV=2	6	2	7	2	381	43.1	232756	251370	261146	330639	366867	57493.8	197652	40749.1	179541	225179	297716	233420	305067
High	P26284	Pyruvate dehydrogenase E1 component subunit alpha, somatic form, mitochondrial OS=Rattus norvegicus OX=10116 GN=Pdha1 PE=1 SV=2	29	11	142	11	390	43.2	1.00746e+07	8.48746e+06	1.07644e+07	1.18584e+07	9.33867e+06	7.38582e+06	8.36371e+06	1.07971e+07	7.66896e+06	7.66025e+06	7.80658e+06	9.82596e+06	8.22436e+06
High	P85125	Caveolae-associated protein 1 OS=Rattus norvegicus OX=10116 GN=Cavin1 PE=1 SV=1	21	7	35	7	392	43.9	2.75355e+06	2.3879e+06	2.41127e+06	2.63495e+06	2.78873e+06	2.14928e+06	2.22315e+06	988803	2.29204e+06	2.6264e+06	2.97315e+06	2.03825e+06	2.01823e+06
High	O35854	Branched-chain-amino-acid aminotransferase, mitochondrial OS=Rattus norvegicus OX=10116 GN=Bcat2 PE=1 SV=1	13	5	22	5	393	44.2	779998	856356	662788	666198	548853	462000	524647	653862	611715	621339	608325	623251	483440
High	P02651	Apolipoprotein A-IV OS=Rattus norvegicus OX=10116 GN=Apoa4 PE=1 SV=2	3	1	2	1	391	44.4		50485.9	29600.9	26789.1	46581	267433	101918	207161	75066.4	54762.2		15350	101240
High	P16617	Phosphoglycerate kinase 1 OS=Rattus norvegicus OX=10116 GN=Pgk1 PE=1 SV=2	64	20	181	20	417	44.5	1.5025e+07	1.40237e+07	1.52571e+07	1.49644e+07	1.56018e+07	4.56209e+06	5.0987e+06	2.37004e+06	5.0432e+06	1.48687e+07	5.38884e+06	1.2787e+07	1.3372e+07
High	P15651	Short-chain specific acyl-CoA dehydrogenase, mitochondrial OS=Rattus norvegicus OX=10116 GN=Acads PE=1 SV=2	45	13	142	13	412	44.7	7.71828e+06	7.94545e+06	8.71996e+06	8.44371e+06	5.62533e+06	5.91928e+06	6.41248e+06	7.93447e+06	7.41017e+06	7.00124e+06	5.74517e+06	8.20458e+06	7.89742e+06
High	P24268	Cathepsin D OS=Rattus norvegicus OX=10116 GN=Ctsd PE=1 SV=1	7	2	5	2	407	44.7	160616	397217	278574	150555	201569	940379	364914	382633	478287	366250	602905	149879	161785
High	P17764	Acetyl-CoA acetyltransferase, mitochondrial OS=Rattus norvegicus OX=10116 GN=Acat1 PE=1 SV=1	46	13	179	13	424	44.7	1.31715e+07	1.32012e+07	1.27751e+07	1.26508e+07	1.16759e+07	9.73874e+06	1.24944e+07	1.06702e+07	1.32574e+07	1.13043e+07	6.46165e+06	2.16156e+07	1.13667e+07
High	Q63556	Serine protease inhibitor A3M (Fragment) OS=Rattus norvegicus OX=10116 GN=Serpina3m PE=2 SV=1	6	2	3	1	412	46.1						168566	89718	155512	92348.9		43132.1		63689.5
High	P17475	Alpha-1-antiproteinase OS=Rattus norvegicus OX=10116 GN=Serpina1 PE=1 SV=2	40	14	117	14	411	46.1	3.25886e+06	3.37658e+06	3.33226e+06	2.32831e+06	2.70022e+06	2.79931e+07	1.92699e+07	2.38708e+07	2.38681e+07	5.81147e+06	3.26175e+06	2.65932e+06	8.49801e+06
High	P05544	Serine protease inhibitor A3L OS=Rattus norvegicus OX=10116 GN=Serpina3l PE=1 SV=3	30	11	58	7	413	46.2	1.05286e+06	1.35079e+06	935073	1.11157e+06	1.56565e+06	1.05395e+07	6.69392e+06	7.28583e+06	8.42191e+06	2.27205e+06	3.21204e+06	653417	3.8838e+06
High	P12007	Isovaleryl-CoA dehydrogenase, mitochondrial OS=Rattus norvegicus OX=10116 GN=Ivd PE=1 SV=2	16	6	28	6	424	46.4	1.83451e+06	1.52694e+06	2.04868e+06	1.51909e+06	1.56553e+06	1.27992e+06	1.23001e+06	1.22004e+06	1.26423e+06	1.69255e+06	1.35971e+06	1.73481e+06	1.68541e+06
High	Q5RKI1	Eukaryotic initiation factor 4A-II OS=Rattus norvegicus OX=10116 GN=Eif4a2 PE=1 SV=1	8	3	17	3	407	46.4	595085	570629	572928	619411	874455	1.23608e+06	1.19103e+06	573245	1.29075e+06	638977	692862	460897	785756
High	Q66H98	Caveolae-associated protein 2 OS=Rattus norvegicus OX=10116 GN=Cavin2 PE=1 SV=3	6	2	7	2	417	46.4	508134	522727	456744	385560	426212	300874	553947	331014	464527	499722	558749	438690	502912
High	P13221	Aspartate aminotransferase, cytoplasmic OS=Rattus norvegicus OX=10116 GN=Got1 PE=1 SV=3	41	14	135	14	413	46.4	1.46633e+07	1.3047e+07	1.36491e+07	1.37081e+07	1.47517e+07	198472	2.69379e+06	71710.4	3.13758e+06	1.19453e+07	5.50233e+06	1.19744e+07	9.35468e+06
High	P29457	Serpin H1 OS=Rattus norvegicus OX=10116 GN=Serpinh1 PE=1 SV=1	8	2	5	2	417	46.5	225168	158652	233781	173686	224094	278576	333613	151643	417025	182362	264050	144056	314862
High	P05545	Serine protease inhibitor A3K OS=Rattus norvegicus OX=10116 GN=Serpina3k PE=1 SV=3	32	10	53	6	416	46.5	607162	829505	928639	1.17632e+06	1.80949e+06	5.78882e+06	4.93076e+06	4.83546e+06	5.7044e+06	1.43021e+06	2.16543e+06	653175	2.815e+06
High	P08503	Medium-chain specific acyl-CoA dehydrogenase, mitochondrial OS=Rattus norvegicus OX=10116 GN=Acadm PE=1 SV=1	42	13	110	13	421	46.5	6.92632e+06	7.0108e+06	7.09576e+06	5.72181e+06	7.74824e+06	5.25435e+06	5.36198e+06	6.69045e+06	5.16089e+06	6.91747e+06	4.14051e+06	8.18556e+06	5.77093e+06
High	P09006	Serine protease inhibitor A3N OS=Rattus norvegicus OX=10116 GN=Serpina3n PE=1 SV=3	47	17	81	17	418	46.6	2.3525e+06	2.49816e+06	4.39498e+06	703907	665966	2.16799e+07	1.51365e+07	1.79735e+07	1.6147e+07	3.4843e+06	689051	3.10655e+06	1.16922e+07
High	P41562	Isocitrate dehydrogenase [NADP] cytoplasmic OS=Rattus norvegicus OX=10116 GN=Idh1 PE=1 SV=1	5	2	18	1	414	46.7	75563.3	70697.7	68336.9	71786.1	73518.8	38755	32777.8		40199	61351.7	75122.8	65980.7	69045.8
High	P15429	Beta-enolase OS=Rattus norvegicus OX=10116 GN=Eno3 PE=1 SV=3	35	11	98	7	434	47	2.44394e+06	2.04475e+06	2.83228e+06	3.2264e+06	2.37228e+06	11374.2	318035	14017.9	392352	1.81016e+06	1.3604e+06	1.41948e+06	2.03454e+06
High	P04764	Alpha-enolase OS=Rattus norvegicus OX=10116 GN=Eno1 PE=1 SV=4	44	14	147	10	434	47.1	1.47433e+07	1.32414e+07	1.91569e+07	9.76866e+06	2.6538e+07	9.55863e+06	6.45672e+06	5.06274e+06	7.3714e+06	1.39448e+07	9.08374e+06	1.63961e+07	1.82896e+07
High	P00507	Aspartate aminotransferase, mitochondrial OS=Rattus norvegicus OX=10116 GN=Got2 PE=1 SV=2	55	21	260	21	430	47.3	3.1029e+07	3.08533e+07	3.08776e+07	3.28208e+07	3.19627e+07	1.37766e+07	2.05068e+07	1.82093e+07	1.50047e+07	2.89697e+07	3.25209e+07	2.91108e+07	2.36189e+07
High	P09605	Creatine kinase S-type, mitochondrial OS=Rattus norvegicus OX=10116 GN=Ckmt2 PE=1 SV=2	53	15	454	15	419	47.4	4.26115e+07	4.29239e+07	5.16849e+07	4.45522e+07	4.02398e+07	2.25024e+07	2.91665e+07	2.63959e+07	2.80505e+07	4.46172e+07	2.20764e+07	4.57206e+07	4.26878e+07
High	P08932	T-kininogen 2 OS=Rattus norvegicus OX=10116 PE=1 SV=2	39	13	46	6	430	47.7	2.19034e+06	1.91961e+06	2.75739e+06	887816	690378	1.62445e+07	6.61064e+06	1.19738e+07	6.99077e+06	2.745e+06	716516	1.99731e+06	6.23355e+06
High	P01048	T-kininogen 1 OS=Rattus norvegicus OX=10116 GN=Map1 PE=1 SV=2	33	11	46	4	430	47.7	688387	554290	748790	79624.4	119094	5.36152e+06	1.85332e+06	4.12403e+06	2.42022e+06	748888	118892	537505	2.41507e+06
High	Q6IFV4	Keratin, type I cytoskeletal 13 OS=Rattus norvegicus OX=10116 GN=Krt13 PE=3 SV=1	15	8	70	2	438	47.7			245423	1.81638e+06	50529.9	295405	18296	75886.6	11135.3		305188	1.04761e+06
High	P70584	Short/branched chain specific acyl-CoA dehydrogenase, mitochondrial OS=Rattus norvegicus OX=10116 GN=Acadsb PE=1 SV=1	5	1	1	1	432	47.8	118211	212764	116339	130545	51923.7	63309		113158	102539	111346		149314	106294
High	P15650	Long-chain specific acyl-CoA dehydrogenase, mitochondrial OS=Rattus norvegicus OX=10116 GN=Acadl PE=1 SV=1	51	20	341	20	430	47.8	4.69269e+07	4.71511e+07	5.0338e+07	4.98613e+07	3.9826e+07	3.12883e+07	3.47867e+07	4.14649e+07	3.15615e+07	3.85218e+07	2.88573e+07	4.78979e+07	4.28616e+07
High	P51868	Calsequestrin-2 OS=Rattus norvegicus OX=10116 GN=Casq2 PE=1 SV=2	25	9	131	9	413	47.8	9.53814e+06	9.48972e+06	1.07832e+07	9.4705e+06	1.0523e+07	7.06073e+06	8.52553e+06	9.15796e+06	8.50523e+06	1.00279e+07	1.19757e+07	9.11675e+06	8.63388e+06
High	P18418	Calreticulin OS=Rattus norvegicus OX=10116 GN=Calr PE=1 SV=1	8	2	7	2	416	48	65872.2	122139	159817	153694	87599.4	553674	467400	88752.2	422964	125713	167007	99789.8	279324
High	Q6IFU8	Keratin, type I cytoskeletal 17 OS=Rattus norvegicus OX=10116 GN=Krt17 PE=1 SV=1	55	26	172	12	433	48.1	6.80088e+06	3.53866e+07	2.44639e+07	3.43631e+07	1.20801e+08	1.96453e+07	3.95145e+07	1.36854e+07	6.89794e+07	7.99028e+06	5.44444e+07	1.85266e+07	2.2499e+07
High	P32551	Cytochrome b-c1 complex subunit 2, mitochondrial OS=Rattus norvegicus OX=10116 GN=Uqcrc2 PE=1 SV=2	46	16	285	16	452	48.4	3.37151e+07	3.26386e+07	3.58796e+07	3.64961e+07	3.14917e+07	2.51395e+07	2.13804e+07	3.21216e+07	2.26125e+07	2.99554e+07	1.93796e+07	3.35937e+07	3.07513e+07
High	Q6IFV3	Keratin, type I cytoskeletal 15 OS=Rattus norvegicus OX=10116 GN=Krt15 PE=1 SV=1	14	9	169	2	447	48.8	1.59484e+06	645523	1.03446e+06	1.62631e+06	963672	2.90538e+06	4.05015e+06	8.95945e+06	3.92329e+06	917551	681965	913600	3.20531e+06
High	Q9EQV9	Carboxypeptidase B2 OS=Rattus norvegicus OX=10116 GN=Cpb2 PE=2 SV=1	2	1	1	1	422	48.8						170951	121578	197572	119408
High	Q01205	Dihydrolipoyllysine-residue succinyltransferase component of 2-oxoglutarate dehydrogenase complex, mitochondrial OS=Rattus norvegicus OX=10116 GN=Dlst PE=1 SV=2	20	8	96	8	454	48.9	1.01472e+07	9.46222e+06	1.09985e+07	1.1009e+07	1.02112e+07	6.9271e+06	7.59728e+06	1.02581e+07	7.04583e+06	9.5207e+06	8.11933e+06	1.01599e+07	1.00931e+07
High	Q63065	[Pyruvate dehydrogenase (acetyl-transferring)] kinase isozyme 1, mitochondrial OS=Rattus norvegicus OX=10116 GN=Pdk1 PE=1 SV=1	9	3	7	3	434	49.1	623712	682720	625975	682559	721762	439379	421203	487229	590693	632162	767537	672620	580174
High	P85834	Elongation factor Tu, mitochondrial OS=Rattus norvegicus OX=10116 GN=Tufm PE=1 SV=1	42	14	107	14	452	49.5	5.72603e+06	5.62634e+06	6.27949e+06	6.45882e+06	5.51362e+06	4.43421e+06	4.96701e+06	5.85983e+06	5.12814e+06	4.96074e+06	5.72076e+06	5.59704e+06	5.28827e+06
High	P69897	Tubulin beta-5 chain OS=Rattus norvegicus OX=10116 GN=Tubb5 PE=1 SV=1	32	10	58	3	444	49.6	1.04266e+06	1.27648e+06	1.21783e+06	1.02686e+06	737783	2.06226e+06	2.39406e+06	1.39989e+06	2.26514e+06	1.2698e+06	1.7277e+06	923689	1.22366e+06
High	O55171	Acyl-coenzyme A thioesterase 2, mitochondrial OS=Rattus norvegicus OX=10116 GN=Acot2 PE=1 SV=1	33	12	70	12	453	49.7	4.5516e+06	4.46643e+06	3.80522e+06	3.7509e+06	3.52567e+06	2.25678e+06	2.87631e+06	2.46515e+06	1.82557e+06	4.37034e+06	4.01455e+06	4.24935e+06	2.91233e+06
High	Q6P9T8	Tubulin beta-4B chain OS=Rattus norvegicus OX=10116 GN=Tubb4b PE=1 SV=1	38	12	66	5	445	49.8	6.84249e+06	6.25357e+06	7.40252e+06	6.46978e+06	7.42572e+06	7.44501e+06	8.44192e+06	4.99511e+06	8.7448e+06	7.38002e+06	8.41162e+06	5.71729e+06	6.78054e+06
High	Q5XIF6	Tubulin alpha-4A chain OS=Rattus norvegicus OX=10116 GN=Tuba4a PE=1 SV=1	41	12	143	3	448	49.9	3.03996e+06	2.69135e+06	3.94741e+06	3.59407e+06	4.44649e+06	3.45496e+06	4.47527e+06	2.95517e+06	5.63779e+06	2.83308e+06	3.67567e+06	2.93558e+06	3.47452e+06
High	Q6AY56	Tubulin alpha-8 chain OS=Rattus norvegicus OX=10116 GN=Tuba8 PE=2 SV=1	26	8	102	1	449	50	63610.3	64584.1	73668.1	78823.6	87612.8	49195.5	67940.9	45599	63878.1	76018.7	83298.6	66205.8	77436.7
High	Q68FR6	Elongation factor 1-gamma OS=Rattus norvegicus OX=10116 GN=Eef1g PE=2 SV=3	3	1	3	1	437	50	128310		147916	149873	177391	119608	166524	32662.9	170207	71367.2	112787	112641	190516
High	P68370	Tubulin alpha-1A chain OS=Rattus norvegicus OX=10116 GN=Tuba1a PE=1 SV=1	46	14	126	6	451	50.1	4.83457e+06	4.6663e+06	5.73022e+06	5.0808e+06	8.16984e+06	6.81865e+06	8.62724e+06	3.99517e+06	8.76476e+06	5.42087e+06	5.85815e+06	4.2415e+06	7.02294e+06
High	P62630	Elongation factor 1-alpha 1 OS=Rattus norvegicus OX=10116 GN=Eef1a1 PE=2 SV=1	38	12	105	4	462	50.1	567897	613278	833779	748864	1.81543e+06	6.75422e+06	4.81517e+06	2.28082e+06	4.29937e+06	698956	910338	458193	2.48823e+06
High	P11960	2-oxoisovalerate dehydrogenase subunit alpha, mitochondrial (Fragment) OS=Rattus norvegicus OX=10116 GN=Bckdha PE=1 SV=1	7	2	7	2	441	50.1	239273	299579	302488	340237	231169	141643	220822	188563	213123	246542	293637	275126	247241
High	Q62975	Protein Z-dependent protease inhibitor OS=Rattus norvegicus OX=10116 GN=Serpina10 PE=2 SV=2	6	2	2	2	436	50.2						551211	357559	434266	549129				123540
High	Q6IFU7	Keratin, type I cytoskeletal 42 OS=Rattus norvegicus OX=10116 GN=Krt42 PE=3 SV=1	26	13	119	3	452	50.2	234213	1.80681e+06	1.59779e+06	2.49073e+06	6.73794e+06	1.05213e+06	2.25787e+06	304322	4.01322e+06	574651	3.06259e+06	962806	1.24269e+06
High	P62632	Elongation factor 1-alpha 2 OS=Rattus norvegicus OX=10116 GN=Eef1a2 PE=1 SV=1	49	14	129	6	463	50.4	1.24286e+07	1.19937e+07	1.14521e+07	1.20253e+07	1.32996e+07	1.26338e+07	1.0702e+07	6.57434e+06	1.02956e+07	1.161e+07	1.23844e+07	1.06613e+07	1.28132e+07
High	P50399	Rab GDP dissociation inhibitor beta OS=Rattus norvegicus OX=10116 GN=Gdi2 PE=1 SV=2	7	3	13	3	445	50.5	573017	545395	613137	600908	550967	731956	725160	320853	579062	463591	648950	452710	566490
High	P50398	Rab GDP dissociation inhibitor alpha OS=Rattus norvegicus OX=10116 GN=Gdi1 PE=1 SV=1	3	1	2	1	447	50.5	101499	89068.2	103750	131693			62440.5		62346.2	106485	134118	65111.2	83961.6
High	P02680	Fibrinogen gamma chain OS=Rattus norvegicus OX=10116 GN=Fgg PE=1 SV=3	50	19	163	19	445	50.6	2.25853e+06	1.89362e+06	2.13201e+06	733418	1.24456e+06	7.34017e+07	5.87374e+07	9.5282e+07	8.67133e+07	3.52659e+06	1.44476e+06	1.56496e+06	2.15856e+07
High	P56574	Isocitrate dehydrogenase [NADP], mitochondrial OS=Rattus norvegicus OX=10116 GN=Idh2 PE=1 SV=2	58	24	615	23	452	50.9	9.41124e+07	9.11941e+07	9.0787e+07	9.19558e+07	8.093e+07	7.14736e+07	7.13041e+07	8.92943e+07	6.65006e+07	8.56881e+07	8.75609e+07	9.13574e+07	7.73252e+07
High	P61980	Heterogeneous nuclear ribonucleoprotein K OS=Rattus norvegicus OX=10116 GN=Hnrnpk PE=1 SV=1	11	4	18	4	463	50.9	449102	443201	437760	384346	587310	955111	976114	454258	813658	437661	494790	338707	593020
High	O35094	Mitochondrial import inner membrane translocase subunit TIM44 OS=Rattus norvegicus OX=10116 GN=Timm44 PE=1 SV=1	3	1	2	1	453	51	76600.7	91243.5	80009.2	129703	55887.1	67347	96385.3	68037.1	77067.4		95161.6	133327	86950.9
High	Q91ZN1	Coronin-1A OS=Rattus norvegicus OX=10116 GN=Coro1a PE=1 SV=3	2	1	3	1	461	51					35032.6	574630	347488	329920	325417				86790.6
High	P20059	Hemopexin OS=Rattus norvegicus OX=10116 GN=Hpx PE=1 SV=3	41	17	206	17	460	51.3	5.56271e+06	5.97644e+06	5.55345e+06	2.22604e+06	2.60773e+06	4.86562e+07	1.9536e+07	3.59789e+07	2.25805e+07	8.76124e+06	2.87367e+06	4.17555e+06	1.63409e+07
High	P05371	Clusterin OS=Rattus norvegicus OX=10116 GN=Clu PE=1 SV=2	30	12	72	12	447	51.3	252092	252638	77734.7	109760	302702	1.41443e+07	1.22192e+07	1.67102e+07	1.75715e+07	271101	222752	180483	4.92152e+06
High	Q60587	Trifunctional enzyme subunit beta, mitochondrial OS=Rattus norvegicus OX=10116 GN=Hadhb PE=1 SV=1	32	13	152	13	475	51.4	1.30275e+07	1.29162e+07	1.1935e+07	1.2943e+07	1.23221e+07	9.01642e+06	1.00857e+07	1.27564e+07	1.05165e+07	1.27843e+07	1.25122e+07	1.43609e+07	1.07157e+07
High	Q68FU7	Ubiquinone biosynthesis monooxygenase COQ6, mitochondrial OS=Rattus norvegicus OX=10116 GN=Coq6 PE=2 SV=1	5	2	6	2	476	51.5	192598	204682	196384	207423	183365	143136	165935	195706	162320	171058	200133	168009	122584
High	P05508	NADH-ubiquinone oxidoreductase chain 4 OS=Rattus norvegicus OX=10116 GN=Mtnd4 PE=3 SV=3	15	5	36	5	459	51.7	2.05322e+06	2.28079e+06	2.36523e+06	2.59137e+06	2.10244e+06	1.34878e+06	2.00553e+06	2.12055e+06	1.83999e+06	1.90474e+06	1.80347e+06	2.38741e+06	2.23471e+06
High	Q8VHF5	Citrate synthase, mitochondrial OS=Rattus norvegicus OX=10116 GN=Cs PE=1 SV=1	28	12	178	12	466	51.8	2.19339e+07	2.05871e+07	1.96669e+07	1.9053e+07	1.99249e+07	1.18111e+07	1.33036e+07	1.46247e+07	1.20883e+07	1.86133e+07	2.06943e+07	1.97476e+07	1.69951e+07
High	Q6AXV4	Sorting and assembly machinery component 50 homolog OS=Rattus norvegicus OX=10116 GN=Samm50 PE=1 SV=1	28	9	22	9	469	51.9	1.05565e+06	1.08733e+06	1.06051e+06	1.1398e+06	1.3188e+06	950740	792166	1.09908e+06	895669	1.11718e+06	1.43249e+06	1.12442e+06	788005
High	P01015	Angiotensinogen OS=Rattus norvegicus OX=10116 GN=Agt PE=1 SV=1	3	1	1	1	477	51.9	27388.4	49145.2	63274.8	43099.7	13383.4	210818	203120	141749	243092	85812	22158.3	53248	135865
High	Q641Y2	NADH dehydrogenase [ubiquinone] iron-sulfur protein 2, mitochondrial OS=Rattus norvegicus OX=10116 GN=Ndufs2 PE=1 SV=1	46	15	141	15	463	52.5	8.65066e+06	8.69386e+06	9.21597e+06	9.1488e+06	7.74194e+06	5.46667e+06	7.05361e+06	7.38635e+06	7.11988e+06	8.33231e+06	9.61611e+06	9.29961e+06	8.90208e+06
High	Q8VIF7	Methanethiol oxidase OS=Rattus norvegicus OX=10116 GN=Selenbp1 PE=1 SV=1	4	2	3	2	472	52.5	204956	270982	227668	275098	233144		48600	34138.5		103666	109894	128651	128759
High	Q07969	Platelet glycoprotein 4 OS=Rattus norvegicus OX=10116 GN=Cd36 PE=1 SV=3	14	5	23	5	472	52.7	3.301e+06	1.79625e+06	2.54258e+06	1.66046e+06	1.57759e+06	1.52412e+06	1.205e+06	2.8872e+06	1.48507e+06	2.38263e+06	1.88602e+06	1.5097e+06	1.43374e+06
High	Q6IFV1	Keratin, type I cytoskeletal 14 OS=Rattus norvegicus OX=10116 GN=Krt14 PE=2 SV=1	36	18	245	8	485	52.7	2.31975e+06	1.60115e+07	9.3765e+06	1.51329e+07	1.21297e+07	8.8625e+06	1.76602e+07	7.1179e+06	3.44843e+07	3.63854e+06	2.82213e+07	1.61363e+07	1.36628e+07
High	A0JPQ4	Tripartite motif-containing protein 72 OS=Rattus norvegicus OX=10116 GN=Trim72 PE=1 SV=1	30	11	61	11	477	52.8	3.0026e+06	2.39774e+06	2.98296e+06	2.87522e+06	2.09312e+06	207073	502090	232454	890475	2.53185e+06	2.10417e+06	2.45732e+06	2.20243e+06
High	Q68FY0	Cytochrome b-c1 complex subunit 1, mitochondrial OS=Rattus norvegicus OX=10116 GN=Uqcrc1 PE=1 SV=1	46	15	249	15	480	52.8	2.38257e+07	2.30981e+07	2.40446e+07	2.65904e+07	2.00833e+07	1.86714e+07	1.83189e+07	2.31098e+07	1.82603e+07	2.23398e+07	2.30325e+07	2.43413e+07	2.17118e+07
High	P53987	Monocarboxylate transporter 1 OS=Rattus norvegicus OX=10116 GN=Slc16a1 PE=1 SV=1	3	1	2	1	494	53.2	235208	241083	272830	283085	272295	191620	225410	176168	198595	243908	251461	239039	212150
High	P85968	6-phosphogluconate dehydrogenase, decarboxylating OS=Rattus norvegicus OX=10116 GN=Pgd PE=1 SV=1	3	1	3	1	483	53.2	68556.8	57816.9	90160.1	61916.4	158794	251155	313963	250195	392129		76423	78697	149410
High	P48675	Desmin OS=Rattus norvegicus OX=10116 GN=Des PE=1 SV=2	67	27	475	23	469	53.4	4.36205e+07	3.7952e+07	4.74529e+07	4.75222e+07	4.63509e+07	3.12613e+07	4.91234e+07	3.0198e+07	4.76118e+07	4.07847e+07	5.04698e+07	4.17595e+07	5.60102e+07
High	P04276	Vitamin D-binding protein OS=Rattus norvegicus OX=10116 GN=Gc PE=1 SV=3	16	6	13	6	476	53.5	209146	263809	204958	147226	121562	2.8867e+06	935877	2.06492e+06	670827	404782	69073	117860	1.13847e+06
High	Q9JLJ3	4-trimethylaminobutyraldehyde dehydrogenase OS=Rattus norvegicus OX=10116 GN=Aldh9a1 PE=1 SV=1	9	4	7	4	494	53.6	348813	372257	365817	386673	457653	172631	156723	142292	202321	311095	293259	310167	268572
High	P31000	Vimentin OS=Rattus norvegicus OX=10116 GN=Vim PE=1 SV=2	48	20	156	17	466	53.7	3.02171e+06	2.09885e+06	3.90033e+06	2.65396e+06	4.16079e+06	1.34192e+07	1.11568e+07	5.08476e+06	1.13809e+07	2.50517e+06	3.41629e+06	1.61948e+06	6.01212e+06
High	Q10758	Keratin, type II cytoskeletal 8 OS=Rattus norvegicus OX=10116 GN=Krt8 PE=1 SV=3	12	10	271	1	483	54	3.94568e+06	2.51479e+07	2.10001e+07	3.08025e+07	1.02073e+07	1.08883e+07	6.13293e+07	9.28153e+06	6.75268e+07	5.60913e+06	4.45025e+07	1.56418e+07	2.81008e+07
High	Q8R4A1	ERO1-like protein alpha OS=Rattus norvegicus OX=10116 GN=Ero1a PE=1 SV=1	3	1	1	1	464	54					307433	40178.2					21623
High	Q6P6R2	Dihydrolipoyl dehydrogenase, mitochondrial OS=Rattus norvegicus OX=10116 GN=Dld PE=1 SV=1	43	14	127	14	509	54	8.77299e+06	1.02318e+07	9.04875e+06	9.44458e+06	8.53842e+06	6.67547e+06	5.79183e+06	7.55728e+06	5.12999e+06	7.99716e+06	5.44509e+06	9.1513e+06	7.48043e+06
High	P14480	Fibrinogen beta chain OS=Rattus norvegicus OX=10116 GN=Fgb PE=1 SV=4	61	19	227	19	479	54.2	3.45028e+06	3.15511e+06	2.08696e+06	765824	1.39494e+06	8.05755e+07	8.21279e+07	1.00286e+08	1.16384e+08	4.80331e+06	1.5802e+06	1.92892e+06	2.84339e+07
High	P14408	Fumarate hydratase, mitochondrial OS=Rattus norvegicus OX=10116 GN=Fh PE=1 SV=2	32	11	90	11	507	54.4	8.01275e+06	8.4721e+06	9.25211e+06	8.73324e+06	7.28981e+06	5.04499e+06	7.23298e+06	6.20655e+06	5.95615e+06	8.09265e+06	8.34169e+06	8.76787e+06	7.8315e+06
High	Q9QY16	ATP-dependent RNA helicase DDX25 OS=Rattus norvegicus OX=10116 GN=Ddx25 PE=1 SV=2	5	1	7	1	483	54.8	1.78788e+06	8.09296e+06	9.41403e+06	2.44612e+07	2.57156e+06	3.99101e+06	2.28206e+07	2.68669e+06	3.62914e+07	717934	6.08197e+06	1.21162e+07	1.44167e+07
High	P19357	Solute carrier family 2, facilitated glucose transporter member 4 OS=Rattus norvegicus OX=10116 GN=Slc2a4 PE=1 SV=1	3	1	2	1	509	54.9	52534.8	52002.3	50152.6	56702.1	54598.6	37130.9	33243.1	33682.1	42388.5	43126.6	56886.7	41259.2	19771.4
High	B2GV06	Succinyl-CoA:3-ketoacid coenzyme A transferase 1, mitochondrial OS=Rattus norvegicus OX=10116 GN=Oxct1 PE=1 SV=1	47	15	153	15	520	56.2	1.29486e+07	1.36532e+07	1.10301e+07	1.26225e+07	9.9556e+06	6.18264e+06	8.11393e+06	8.15303e+06	8.14938e+06	1.18499e+07	1.35597e+07	1.28409e+07	1.12102e+07
High	P10719	ATP synthase subunit beta, mitochondrial OS=Rattus norvegicus OX=10116 GN=Atp5f1b PE=1 SV=2	71	25	1051	25	529	56.3	2.05754e+08	2.10222e+08	2.09176e+08	2.13863e+08	1.84337e+08	1.51064e+08	1.79009e+08	1.87612e+08	1.72334e+08	1.99017e+08	2.18741e+08	2.02949e+08	1.87516e+08
High	Q9Z0J5	Thioredoxin reductase 2, mitochondrial OS=Rattus norvegicus OX=10116 GN=Txnrd2 PE=1 SV=3	2	1	3	1	526	56.5	80254.3	73892.4	78227.6	95015.2	80261.1	34979.9	40068.4	39018.4	28457.4	48231	62556.8	85263.5	52887.2
High	Q6IFW6	Keratin, type I cytoskeletal 10 OS=Rattus norvegicus OX=10116 GN=Krt10 PE=3 SV=1	21	15	379	11	526	56.5	1.8133e+07	9.68952e+07	4.56666e+07	7.29362e+07	3.09473e+07	5.22627e+07	9.61309e+07	3.72689e+07	1.70117e+08	2.63749e+07	1.74349e+08	5.1438e+07	5.66453e+07
High	P11884	Aldehyde dehydrogenase, mitochondrial OS=Rattus norvegicus OX=10116 GN=Aldh2 PE=1 SV=1	40	14	93	13	519	56.5	6.31831e+06	6.27039e+06	7.28973e+06	6.01239e+06	5.3554e+06	6.52026e+06	5.82959e+06	7.53688e+06	5.89139e+06	5.56774e+06	5.12185e+06	5.2659e+06	6.12845e+06
High	P11598	Protein disulfide-isomerase A3 OS=Rattus norvegicus OX=10116 GN=Pdia3 PE=1 SV=2	12	5	17	5	505	56.6	474380	425480	506923	583778	757102	1.36847e+06	1.21273e+06	854756	1.14492e+06	453273	716687	354634	854651
High	Q6IG04	Keratin, type II cytoskeletal 72 OS=Rattus norvegicus OX=10116 GN=Krt72 PE=3 SV=2	7	5	62	1	520	56.8	193694	2.75502e+06	1.35621e+06	2.15685e+06	1.69486e+06	591710	3.81285e+06	472315	6.45838e+06	237223	4.62045e+06	1.14127e+06	1.71796e+06
High	P05503	Cytochrome c oxidase subunit 1 OS=Rattus norvegicus OX=10116 GN=Mtco1 PE=2 SV=3	11	3	20	3	514	56.8	1.58478e+06	1.55918e+06	1.57459e+06	1.71171e+06	1.74024e+06	913844	1.0481e+06	593317	1.22123e+06	1.20728e+06	1.66909e+06	1.8089e+06	1.85622e+06
High	P04785	Protein disulfide-isomerase OS=Rattus norvegicus OX=10116 GN=P4hb PE=1 SV=2	12	4	8	4	509	56.9	282696	374704	461334	362319	652942	983834	1.38361e+06	513147	1.18418e+06	445085	574534	379531	877406
High	Q6IG01	Keratin, type II cytoskeletal 1b OS=Rattus norvegicus OX=10116 GN=Krt77 PE=3 SV=1	13	10	131	3	519	57.2	55246.7	196982	54644.3	199981	73118.9	205948	450143		771853	69145.6	1.03496e+06	118956	185623
High	Q66HF8	Aldehyde dehydrogenase X, mitochondrial OS=Rattus norvegicus OX=10116 GN=Aldh1b1 PE=1 SV=1	4	2	14	1	519	57.6
High	P11980	Pyruvate kinase PKM OS=Rattus norvegicus OX=10116 GN=Pkm PE=1 SV=3	58	27	229	27	531	57.8	1.53029e+07	1.47415e+07	1.45552e+07	1.55222e+07	1.74103e+07	9.64456e+06	7.89269e+06	3.81538e+06	8.81228e+06	1.36053e+07	9.76492e+06	1.29029e+07	1.36916e+07
High	Q02253	Methylmalonate-semialdehyde dehydrogenase [acylating], mitochondrial OS=Rattus norvegicus OX=10116 GN=Aldh6a1 PE=1 SV=1	41	17	126	17	535	57.8	9.187e+06	8.78323e+06	9.62433e+06	9.92767e+06	8.90614e+06	6.57604e+06	6.9951e+06	9.52862e+06	6.86695e+06	7.52341e+06	6.34863e+06	8.4512e+06	7.61029e+06
High	Q7TPB1	T-complex protein 1 subunit delta OS=Rattus norvegicus OX=10116 GN=Cct4 PE=1 SV=3	5	2	2	2	539	58.1	121387	171244	166773	157227	180959	297832	256317	167549	253609	144102	171073	156149	290588
High	Q4V8F9	Hydroxysteroid dehydrogenase-like protein 2 OS=Rattus norvegicus OX=10116 GN=Hsdl2 PE=2 SV=1	24	8	31	8	524	58.3	1.66945e+06	2.00523e+06	1.4556e+06	1.94415e+06	1.92787e+06	1.67056e+06	1.66151e+06	1.80202e+06	1.6338e+06	1.58516e+06	1.76663e+06	1.7524e+06	1.30359e+06
High	P07633	Propionyl-CoA carboxylase beta chain, mitochondrial OS=Rattus norvegicus OX=10116 GN=Pccb PE=2 SV=1	17	7	48	7	541	58.6	1.49723e+06	1.5725e+06	1.52239e+06	1.68664e+06	1.47958e+06	1.08103e+06	1.42354e+06	1.42499e+06	1.42512e+06	1.53858e+06	1.28613e+06	1.55366e+06	1.52573e+06
High	Q6IG05	Keratin, type II cytoskeletal 75 OS=Rattus norvegicus OX=10116 GN=Krt75 PE=3 SV=2	19	12	300	2	542	59	172069	688103	573704	1.82857e+06	1.34067e+07	403095	132230	225047	2.42557e+06	297922	2.41007e+06	605319	471664
High	Q99PS8	Histidine-rich glycoprotein OS=Rattus norvegicus OX=10116 GN=Hrg PE=1 SV=1	3	2	7	2	525	59		76827	78922.1	66362.3	34462.4	245420	346872	392912	453067	89246.5	162828	17989.7	208922
High	P20651	Serine/threonine-protein phosphatase 2B catalytic subunit beta isoform OS=Rattus norvegicus OX=10116 GN=Ppp3cb PE=1 SV=1	2	1	1	1	525	59.1	91010.7	96147	111343	109246	164318	73648.4	87338.9	55136.9	78538.2	103872	84441.6	78808.9	98664.6
High	Q4FZU2	Keratin, type II cytoskeletal 6A OS=Rattus norvegicus OX=10116 GN=Krt6a PE=1 SV=1	22	13	318	6	552	59.2	4.63373e+06	1.77667e+07	1.86532e+07	3.40023e+07	3.51033e+07	2.04758e+07	3.70645e+07	1.33504e+07	4.87721e+07	3.97382e+06	4.15762e+07	1.84996e+07	2.47334e+07
High	P21396	Amine oxidase [flavin-containing] A OS=Rattus norvegicus OX=10116 GN=Maoa PE=1 SV=1	14	6	20	6	526	59.5	507567	792470	1.45486e+06	4.17684e+06	904181	453705	583980	410975	1.54872e+06	469076	1.56484e+06	191871	1.52275e+06
High	P15999	ATP synthase subunit alpha, mitochondrial OS=Rattus norvegicus OX=10116 GN=Atp5f1a PE=1 SV=2	62	27	800	27	553	59.7	1.70225e+08	1.64511e+08	1.62077e+08	1.74818e+08	1.69739e+08	1.27074e+08	1.53314e+08	1.60431e+08	1.44863e+08	1.56837e+08	1.79465e+08	1.61348e+08	1.42986e+08
High	P28480	T-complex protein 1 subunit alpha OS=Rattus norvegicus OX=10116 GN=Tcp1 PE=1 SV=1	7	3	3	3	556	60.3	225975	177802	186140	87620.1	187189	365060	531810	136889	130857	131548	150494	67514.4	146162
High	Q6IG03	Keratin, type II cytoskeletal 73 OS=Rattus norvegicus OX=10116 GN=Krt73 PE=1 SV=1	11	8	233	2	553	60.3	87646.5	817958	596020	1.63731e+06	182281	323032	642657	68130.3	793471	208630	1.5241e+06	1.43226e+06	779377
High	Q641Z6	EH domain-containing protein 1 OS=Rattus norvegicus OX=10116 GN=Ehd1 PE=1 SV=1	9	3	6	1	534	60.6	163853	162154	86098.2	193298	159720	60157	252644	43103.8	62682.6	202163	226276	192920	62328.3
High	Q8R491	EH domain-containing protein 3 OS=Rattus norvegicus OX=10116 GN=Ehd3 PE=1 SV=2	4	2	4	1	535	60.8	79886.3	85412.9	74870.4	103772	89748.9	63665.5	93682.9		121919	65870.9	112696	76858.5	91150.7
High	P63039	60 kDa heat shock protein, mitochondrial OS=Rattus norvegicus OX=10116 GN=Hspd1 PE=1 SV=1	53	24	257	24	573	60.9	1.55141e+07	1.65517e+07	1.79066e+07	1.72852e+07	1.64906e+07	1.2968e+07	1.68911e+07	1.57554e+07	1.84229e+07	1.54561e+07	1.50029e+07	1.74595e+07	1.65269e+07
High	P10960	Prosaposin OS=Rattus norvegicus OX=10116 GN=Psap PE=1 SV=1	4	2	5	2	554	61.1	111437	97101.6	138116	89006	67924.8	1.76245e+06	374683	697499	326021	71946.3	48061.4	87169.6	333186
High	Q4V8H8	EH domain-containing protein 2 OS=Rattus norvegicus OX=10116 GN=Ehd2 PE=1 SV=1	14	5	11	4	543	61.2	799849	1.03595e+06	800941	690127	727113	832527	765192	433327	773993	794563	1.04578e+06	670804	590082
High	P38652	Phosphoglucomutase-1 OS=Rattus norvegicus OX=10116 GN=Pgm1 PE=1 SV=2	24	10	36	10	562	61.4	2.10987e+06	1.90525e+06	1.98534e+06	1.88137e+06	1.73568e+06	43865.6	434402	43891	631592	1.86994e+06	1.66211e+06	1.7523e+06	1.37927e+06
High	P10860	Glutamate dehydrogenase 1, mitochondrial OS=Rattus norvegicus OX=10116 GN=Glud1 PE=1 SV=2	18	8	25	8	558	61.4	1.25869e+06	1.35723e+06	1.06661e+06	1.3572e+06	1.30547e+06	1.33873e+06	1.40735e+06	1.06924e+06	1.50053e+06	1.03283e+06	1.06237e+06	1.08996e+06	1.13077e+06
High	Q6P6Q2	Keratin, type II cytoskeletal 5 OS=Rattus norvegicus OX=10116 GN=Krt5 PE=1 SV=1	30	21	453	10	576	61.8	1.53033e+07	1.02745e+08	5.98257e+07	1.01978e+08	1.00803e+08	6.10976e+07	1.62265e+08	3.63086e+07	1.90533e+08	2.0819e+07	1.68431e+08	5.71262e+07	8.37925e+07
High	P47942	Dihydropyrimidinase-related protein 2 OS=Rattus norvegicus OX=10116 GN=Dpysl2 PE=1 SV=1	4	2	6	2	572	62.2	84333.2	132925	182687	168501	359368	185625	176705	63389.7	209131	82038.4	107700	186034	116196
High	Q62930	Complement component C9 OS=Rattus norvegicus OX=10116 GN=C9 PE=1 SV=1	14	7	19	7	554	62.2	160949	164197	217753	154087	176094	3.06309e+06	2.19139e+06	3.03737e+06	2.82339e+06	241373	200500	215656	1.3158e+06
High	Q63514	C4b-binding protein alpha chain OS=Rattus norvegicus OX=10116 GN=C4bpa PE=2 SV=1	13	7	23	7	558	62.2						2.84884e+06	1.38755e+06	2.28043e+06	3.62844e+06				539721
High	Q68FT3	Pyridine nucleotide-disulfide oxidoreductase domain-containing protein 2 OS=Rattus norvegicus OX=10116 GN=Pyroxd2 PE=2 SV=1	8	3	10	3	581	62.8	727025	540746	714035	1.12468e+06	841148		400740	171243	521690	537019	185740	418999	361765
High	Q6P6V0	Glucose-6-phosphate isomerase OS=Rattus norvegicus OX=10116 GN=Gpi PE=1 SV=1	31	13	59	13	558	62.8	5.06662e+06	4.49269e+06	4.70889e+06	4.38418e+06	4.96021e+06	1.7233e+06	2.16079e+06	1.21917e+06	2.55015e+06	4.34617e+06	4.55544e+06	4.04263e+06	3.49844e+06
High	Q62920	PDZ and LIM domain protein 5 OS=Rattus norvegicus OX=10116 GN=Pdlim5 PE=1 SV=2	10	4	46	4	591	63.2	2.92725e+06	2.57676e+06	3.02508e+06	3.08157e+06	2.19851e+06	935306	1.14368e+06	962014	1.24466e+06	2.31875e+06	3.33809e+06	2.69569e+06	2.17319e+06
High	Q6IMF3	Keratin, type II cytoskeletal 1 OS=Rattus norvegicus OX=10116 GN=Krt1 PE=2 SV=1	10	11	249	6	625	64.8	1.58264e+07	5.71658e+07	5.76891e+07	1.04357e+08	2.58208e+07	5.55142e+07	9.98289e+07	4.97204e+07	1.44192e+08	1.54038e+07	1.22879e+08	5.61374e+07	7.48606e+07
High	Q4QQT4	Serine/threonine-protein phosphatase 2A 65 kDa regulatory subunit A beta isoform OS=Rattus norvegicus OX=10116 GN=Ppp2r1b PE=2 SV=1	5	2	5	2	601	66	152127	172600	179030	176146	237663	49327.9	87205.2		170382	175200	229341	170733	167977
High	Q9JM53	Apoptosis-inducing factor 1, mitochondrial OS=Rattus norvegicus OX=10116 GN=Aifm1 PE=1 SV=1	21	10	34	10	612	66.7	1.52817e+06	1.26254e+06	1.51079e+06	1.62892e+06	1.59271e+06	426075	819787	856200	819822	1.17769e+06	1.51147e+06	1.44942e+06	1.29787e+06
High	Q3KR86	MICOS complex subunit Mic60 (Fragment) OS=Rattus norvegicus OX=10116 GN=Immt PE=1 SV=1	40	20	115	20	609	67.1	7.18968e+06	6.94782e+06	7.01421e+06	7.52434e+06	7.48014e+06	4.10317e+06	6.59411e+06	5.63879e+06	5.96337e+06	7.34014e+06	7.87239e+06	7.25291e+06	6.20897e+06
High	P08461	Dihydrolipoyllysine-residue acetyltransferase component of pyruvate dehydrogenase complex, mitochondrial OS=Rattus norvegicus OX=10116 GN=Dlat PE=1 SV=3	33	15	194	15	632	67.1	1.34409e+07	1.41294e+07	1.61395e+07	1.68704e+07	1.28264e+07	9.76455e+06	1.15534e+07	1.35729e+07	1.24538e+07	1.28775e+07	1.58961e+07	1.52371e+07	1.28562e+07
High	P35565	Calnexin OS=Rattus norvegicus OX=10116 GN=Canx PE=1 SV=1	7	3	10	3	591	67.2	213423	191236	257914	289999	488605	386066	848278	166971	680837	165207	292305	312509	588060
High	P50137	Transketolase OS=Rattus norvegicus OX=10116 GN=Tkt PE=1 SV=1	8	3	6	3	623	67.6	42353.8	23992	96764	25115	86405.6	988487	573993	558906	549403	39450.8	13117.9	55109.9	188047
High	O35763	Moesin OS=Rattus norvegicus OX=10116 GN=Msn PE=1 SV=3	13	7	27	7	577	67.7	810437	713405	769385	751360	1.47227e+06	2.58314e+06	2.19009e+06	1.1088e+06	2.06655e+06	918780	839743	645577	1.51051e+06
High	Q499N5	Medium-chain acyl-CoA ligase ACSF2, mitochondrial OS=Rattus norvegicus OX=10116 GN=Acsf2 PE=2 SV=1	40	16	106	16	615	67.8	3.97735e+06	5.3032e+06	3.83827e+06	4.65053e+06	4.06097e+06	2.60672e+06	3.76461e+06	3.32178e+06	3.60327e+06	4.87692e+06	5.21954e+06	4.5768e+06	3.0825e+06
High	Q6UPE1	Electron transfer flavoprotein-ubiquinone oxidoreductase, mitochondrial OS=Rattus norvegicus OX=10116 GN=Etfdh PE=1 SV=1	30	15	86	15	616	68.2	5.24028e+06	5.80004e+06	5.99276e+06	5.99491e+06	5.64968e+06	4.11067e+06	3.70942e+06	4.91813e+06	4.21238e+06	4.71288e+06	5.25263e+06	6.1836e+06	4.6491e+06
High	P11661	NADH-ubiquinone oxidoreductase chain 5 OS=Rattus norvegicus OX=10116 GN=Mtnd5 PE=3 SV=3	8	3	29	3	609	68.6	1.89967e+06	2.2494e+06	2.48845e+06	2.56065e+06	2.06872e+06	1.3786e+06	2.15149e+06	1.528e+06	1.8815e+06	2.05749e+06	2.41299e+06	2.29694e+06	2.26633e+06
High	P02770	Albumin OS=Rattus norvegicus OX=10116 GN=Alb PE=1 SV=2	68	42	1159	42	608	68.7	1.11991e+08	1.18426e+08	1.0474e+08	1.10558e+08	1.18666e+08	8.22002e+08	2.78718e+08	6.51889e+08	2.9407e+08	1.66465e+08	9.28602e+07	7.87172e+07	3.05949e+08
High	B1WC61	Complex I assembly factor ACAD9, mitochondrial OS=Rattus norvegicus OX=10116 GN=Acad9 PE=1 SV=1	6	3	7	3	625	68.8	255603	377889	367104	342557	231141	167603	307211	268017	345333	355021	351015	355302	369854
High	Q6IG02	Keratin, type II cytoskeletal 2 epidermal OS=Rattus norvegicus OX=10116 GN=Krt2 PE=3 SV=1	9	10	214	5	685	69.1	3.20083e+06	2.68984e+07	8.55986e+06	1.15551e+07	4.97217e+06	7.91411e+06	1.71134e+07	7.19121e+06	2.3327e+07	2.75626e+06	1.16139e+07	7.95451e+06	9.20651e+06
High	P18292	Prothrombin OS=Rattus norvegicus OX=10116 GN=F2 PE=1 SV=1	16	9	25	9	617	70.4	115025	148504	116314	9611.76	27814.1	4.4279e+06	3.11112e+06	6.58738e+06	3.12973e+06	215478	185179	69670.7	965696
High	Q63598	Plastin-3 OS=Rattus norvegicus OX=10116 GN=Pls3 PE=1 SV=2	3	2	3	2	630	70.6	48530.3	36230.6	52463.7	40194.2	241854	527165	471964	356369	407038	38878.9	48823.1	30132.5	170860
High	P45953	Very long-chain specific acyl-CoA dehydrogenase, mitochondrial OS=Rattus norvegicus OX=10116 GN=Acadvl PE=1 SV=1	42	22	165	22	655	70.7	1.29512e+07	1.28799e+07	1.28939e+07	1.21323e+07	1.26621e+07	1.00547e+07	1.08858e+07	1.33101e+07	1.06813e+07	1.10174e+07	1.07675e+07	1.33965e+07	1.01336e+07
High	P63018	Heat shock cognate 71 kDa protein OS=Rattus norvegicus OX=10116 GN=Hspa8 PE=1 SV=1	43	20	205	18	646	70.8	1.19024e+07	1.078e+07	1.28814e+07	1.28143e+07	1.33221e+07	1.55008e+07	1.6205e+07	7.97009e+06	1.49995e+07	1.14225e+07	1.32938e+07	1.0432e+07	1.45073e+07
High	Q704S8	Carnitine O-acetyltransferase OS=Rattus norvegicus OX=10116 GN=Crat PE=1 SV=1	13	7	22	7	626	70.8	1.19232e+06	1.20316e+06	1.08864e+06	1.40174e+06	1.18761e+06	784862	1.00748e+06	1.05545e+06	820511	1.07092e+06	1.24213e+06	1.22026e+06	1.06912e+06
High	Q920L2	Succinate dehydrogenase [ubiquinone] flavoprotein subunit, mitochondrial OS=Rattus norvegicus OX=10116 GN=Sdha PE=1 SV=1	53	24	184	24	656	71.6	1.36846e+07	1.4805e+07	1.45803e+07	1.59854e+07	1.24468e+07	1.12093e+07	1.08335e+07	1.17423e+07	1.10263e+07	1.42745e+07	1.58486e+07	1.47659e+07	1.16723e+07
High	Q5BJQ0	Atypical kinase COQ8A, mitochondrial OS=Rattus norvegicus OX=10116 GN=Coq8a PE=2 SV=1	10	5	9	5	649	72.2	864009	952343	916981	804705	911323	473992	546526	624998	465345	785693	622209	923687	613563
High	P06761	Endoplasmic reticulum chaperone BiP OS=Rattus norvegicus OX=10116 GN=Hspa5 PE=1 SV=1	27	14	86	12	654	72.3	1.62237e+06	1.60196e+06	1.85258e+06	2.17241e+06	3.0974e+06	3.35933e+06	3.92029e+06	2.19959e+06	3.46474e+06	1.64989e+06	2.13143e+06	1.5822e+06	3.07314e+06
High	Q99372	Elastin OS=Rattus norvegicus OX=10116 GN=Eln PE=1 SV=2	4	2	2	2	870	73.3	29905.9	35029	126816	66925.5	138367	30694.3	43396.7		203960	67465.9	105350		35395
High	P48721	Stress-70 protein, mitochondrial OS=Rattus norvegicus OX=10116 GN=Hspa9 PE=1 SV=3	30	19	135	19	679	73.8	5.69507e+06	6.32756e+06	6.53449e+06	6.1705e+06	6.70832e+06	5.04684e+06	5.76913e+06	5.91482e+06	5.97793e+06	6.28267e+06	6.58941e+06	6.34638e+06	6.30245e+06
High	P18886	Carnitine O-palmitoyltransferase 2, mitochondrial OS=Rattus norvegicus OX=10116 GN=Cpt2 PE=1 SV=1	20	10	45	10	658	74.1	2.72891e+06	2.74782e+06	2.79628e+06	2.7086e+06	2.19508e+06	1.82466e+06	2.24643e+06	2.36083e+06	2.28268e+06	2.47986e+06	2.51407e+06	3.10261e+06	2.51653e+06
High	P48679	Prelamin-A/C OS=Rattus norvegicus OX=10116 GN=Lmna PE=1 SV=1	13	8	14	8	665	74.3	919780	854582	833445	984929	2.65004e+06	969733	1.22335e+06	435958	1.30048e+06	1.11121e+06	1.09922e+06	738666	1.0336e+06
High	P48037	Annexin A6 OS=Rattus norvegicus OX=10116 GN=Anxa6 PE=1 SV=2	28	16	121	16	673	75.7	4.38746e+06	4.19899e+06	4.51155e+06	4.77567e+06	4.64595e+06	5.7644e+06	4.92737e+06	4.14775e+06	5.07821e+06	4.39787e+06	4.3295e+06	3.80352e+06	4.90811e+06
High	P12346	Serotransferrin OS=Rattus norvegicus OX=10116 GN=Tf PE=1 SV=3	49	32	368	32	698	76.3	1.22769e+07	1.50756e+07	1.31558e+07	1.5413e+07	1.46428e+07	9.67469e+07	6.5481e+07	8.13094e+07	8.61699e+07	2.13797e+07	2.12125e+07	1.01821e+07	3.3427e+07
High	P18163	Long-chain-fatty-acid--CoA ligase 1 OS=Rattus norvegicus OX=10116 GN=Acsl1 PE=1 SV=1	37	23	206	23	699	78.1	1.36179e+07	1.40648e+07	1.43187e+07	1.76399e+07	1.32411e+07	9.91934e+06	1.26015e+07	1.09684e+07	1.05085e+07	1.21138e+07	1.53378e+07	1.32339e+07	1.19682e+07
High	P97852	Peroxisomal multifunctional enzyme type 2 OS=Rattus norvegicus OX=10116 GN=Hsd17b4 PE=1 SV=3	2	1	1	1	735	79.4	101649	72681.7	69804.8	65464.1	93593.2	73802.1	58685.8	56533.1	54437.5	54588.4	53270.1	62118.4	52906.1
High	Q66HF1	NADH-ubiquinone oxidoreductase 75 kDa subunit, mitochondrial OS=Rattus norvegicus OX=10116 GN=Ndufs1 PE=1 SV=1	53	29	318	29	727	79.4	2.23507e+07	2.38896e+07	2.44135e+07	2.51169e+07	2.24479e+07	1.6278e+07	1.95463e+07	2.0807e+07	1.92852e+07	2.20876e+07	2.27901e+07	2.4447e+07	2.22431e+07
High	Q5XHZ0	Heat shock protein 75 kDa, mitochondrial OS=Rattus norvegicus OX=10116 GN=Trap1 PE=1 SV=1	4	2	19	1	706	80.4	33391.7	36336.7	37588.7	36926.5		27904	29251.5		36878	25282.9	29919.6	35855.7	33135.9
High	P14882	Propionyl-CoA carboxylase alpha chain, mitochondrial OS=Rattus norvegicus OX=10116 GN=Pcca PE=1 SV=3	11	7	29	7	737	81.6	1.45529e+06	1.32589e+06	1.43869e+06	1.73363e+06	1.18152e+06	995501	894795	1.36239e+06	1.20024e+06	1.14104e+06	1.73804e+06	1.2273e+06	1.52776e+06
High	Q6P0K8	Junction plakoglobin OS=Rattus norvegicus OX=10116 GN=Jup PE=1 SV=1	23	12	51	12	745	81.7	1.2848e+06	3.22458e+06	1.97936e+06	2.88881e+06	3.04845e+06	2.34014e+06	3.13167e+06	1.60577e+06	4.78803e+06	1.42439e+06	4.55072e+06	1.86974e+06	2.27743e+06
High	Q64428	Trifunctional enzyme subunit alpha, mitochondrial OS=Rattus norvegicus OX=10116 GN=Hadha PE=1 SV=2	43	25	335	25	763	82.6	2.93626e+07	3.36976e+07	2.99276e+07	3.01977e+07	2.52541e+07	2.22947e+07	2.93235e+07	2.92372e+07	2.76752e+07	3.22263e+07	3.1281e+07	3.82834e+07	2.81664e+07
High	P34058	Heat shock protein HSP 90-beta OS=Rattus norvegicus OX=10116 GN=Hsp90ab1 PE=1 SV=4	38	21	156	14	724	83.2	6.83224e+06	6.65648e+06	7.51095e+06	8.39373e+06	9.48773e+06	8.80671e+06	1.00234e+07	3.8474e+06	8.89182e+06	6.82824e+06	8.81235e+06	5.92639e+06	9.34544e+06
High	A2RRU1	Glycogen [starch] synthase, muscle OS=Rattus norvegicus OX=10116 GN=Gys1 PE=1 SV=1	6	3	10	3	738	84	124735	245134	439426	342352	537658		37413.2		103805	242378	168403	136935	248660
High	P82995	Heat shock protein HSP 90-alpha OS=Rattus norvegicus OX=10116 GN=Hsp90aa1 PE=1 SV=3	15	10	94	3	733	84.8	361015	285952	333490	439091	530124	771031	808787	402184	715101	198309	438755	264266	599622
High	Q9ER34	Aconitate hydratase, mitochondrial OS=Rattus norvegicus OX=10116 GN=Aco2 PE=1 SV=2	61	35	639	35	780	85.4	7.86012e+07	7.96796e+07	8.31454e+07	8.8946e+07	8.15625e+07	5.17311e+07	6.48396e+07	6.246e+07	5.50314e+07	7.07707e+07	8.40625e+07	8.05211e+07	7.44384e+07
High	E9PT87	Myosin light chain kinase 3 OS=Rattus norvegicus OX=10116 GN=Mylk3 PE=1 SV=1	2	1	2	1	786	85.5	58134.6		58391.9	73727.3		14250.8						54542.8	47214.8
High	P47858	ATP-dependent 6-phosphofructokinase, muscle type OS=Rattus norvegicus OX=10116 GN=Pfkm PE=1 SV=3	18	11	37	11	780	85.5	4.5187e+06	4.07518e+06	4.66128e+06	4.43387e+06	2.96839e+06	2.25149e+06	2.88815e+06	2.04023e+06	2.53865e+06	3.56521e+06	3.25753e+06	2.76056e+06	3.58027e+06
High	Q68FP1	Gelsolin OS=Rattus norvegicus OX=10116 GN=Gsn PE=1 SV=1	23	13	44	13	780	86	337617	308078	304205	428141	978218	1.2786e+07	9.9731e+06	1.07599e+07	7.4251e+06	350201	622735	178747	2.76666e+06
High	P06399	Fibrinogen alpha chain OS=Rattus norvegicus OX=10116 GN=Fga PE=1 SV=3	32	22	171	22	782	86.6	3.34978e+06	3.46915e+06	3.03639e+06	1.18007e+06	2.05178e+06	8.22913e+07	7.68768e+07	1.09176e+08	9.91148e+07	6.11902e+06	2.35353e+06	2.4602e+06	2.66924e+07
High	Q6IMY8	Heterogeneous nuclear ribonucleoprotein U OS=Rattus norvegicus OX=10116 GN=Hnrnpu PE=1 SV=1	4	2	3	2	798	87.7	31306.8	110971	36194.7	84862	100521	330961	242902	77101.5	209970	91666.7	106359	26909.6	122447
High	Q63704	Carnitine O-palmitoyltransferase 1, muscle isoform OS=Rattus norvegicus OX=10116 GN=Cpt1b PE=1 SV=1	18	12	80	12	772	88.2	3.84581e+06	3.96812e+06	4.04383e+06	4.39168e+06	3.54539e+06	2.91842e+06	3.61651e+06	3.79007e+06	3.94331e+06	3.33492e+06	4.00695e+06	3.81505e+06	3.41678e+06
High	P46462	Transitional endoplasmic reticulum ATPase OS=Rattus norvegicus OX=10116 GN=Vcp PE=1 SV=3	23	12	37	12	806	89.3	2.08702e+06	2.39654e+06	2.53525e+06	2.34271e+06	2.97416e+06	1.24081e+06	2.54223e+06	770606	2.2046e+06	2.57061e+06	2.32977e+06	2.15015e+06	2.4821e+06
High	Q01177	Plasminogen OS=Rattus norvegicus OX=10116 GN=Plg PE=2 SV=2	48	27	128	27	812	90.5	446402	462957	301841	349258	339414	4.63792e+07	2.73545e+07	4.78671e+07	3.15032e+07	654458	798000	245570	8.35112e+06
High	P23606	Protein-glutamine gamma-glutamyltransferase K OS=Rattus norvegicus OX=10116 GN=Tgm1 PE=1 SV=1	2	1	1	1	824	90.7		35628.5		19580.3	106669				26177.6		50386.4	16539.4	21575
High	O88600	Heat shock 70 kDa protein 4 OS=Rattus norvegicus OX=10116 GN=Hspa4 PE=1 SV=1	2	1	3	1	840	94	88446.3	77804.5	108728	111535	142346	91858.5	133610	54100.6	121024	96914	119842	65882.8	103214
High	P05197	Elongation factor 2 OS=Rattus norvegicus OX=10116 GN=Eef2 PE=1 SV=4	24	14	55	14	858	95.2	2.26758e+06	2.29422e+06	2.26998e+06	2.48402e+06	2.50657e+06	3.39768e+06	3.14231e+06	1.35057e+06	3.71854e+06	2.36166e+06	3.07324e+06	1.69488e+06	3.37568e+06
High	P53534	Glycogen phosphorylase, brain form (Fragment) OS=Rattus norvegicus OX=10116 GN=Pygb PE=1 SV=3	30	22	163	15	838	96.1	5.86304e+06	6.11289e+06	6.33445e+06	7.42189e+06	6.17026e+06	793233	2.62712e+06	711706	2.69336e+06	5.04991e+06	7.21925e+06	5.47867e+06	5.42141e+06
High	P09812	Glycogen phosphorylase, muscle form OS=Rattus norvegicus OX=10116 GN=Pygm PE=1 SV=5	34	24	201	17	842	97.2	1.44304e+07	1.30153e+07	1.54437e+07	1.66587e+07	1.55414e+07	741369	5.21323e+06	754737	5.66924e+06	1.2339e+07	1.67309e+07	1.2908e+07	1.16187e+07
High	Q63416	Inter-alpha-trypsin inhibitor heavy chain H3 OS=Rattus norvegicus OX=10116 GN=Itih3 PE=2 SV=1	10	7	19	7	887	99	299514	412932	281356	166047	282881	4.98549e+06	3.76828e+06	5.19337e+06	4.84731e+06	611820	402048	180580	2.28209e+06
High	Q9Z1Y3	Cadherin-2 OS=Rattus norvegicus OX=10116 GN=Cdh2 PE=1 SV=1	6	3	8	3	906	99.6	293370	324344	413144	341285	292523	229841	362787	216938	481528	338311	465252	345181	301779
High	P05708	Hexokinase-1 OS=Rattus norvegicus OX=10116 GN=Hk1 PE=1 SV=4	9	7	41	7	918	102.3	1.23521e+06	1.08159e+06	1.41288e+06	1.57327e+06	1.60728e+06	1.05457e+06	1.30269e+06	1.09579e+06	1.47698e+06	1.0736e+06	1664912	1.14701e+06	1.5307e+06
High	Q9Z1P2	Alpha-actinin-1 OS=Rattus norvegicus OX=10116 GN=Actn1 PE=1 SV=1	23	18	250	5	892	102.9	1.9721e+07	1.9659e+07	2.34224e+07	2.04941e+07	2.34663e+07	8.7543e+06	1.32094e+07	7.95419e+06	1.50362e+07	1.89676e+07	2.65579e+07	2.11508e+07	1.8527e+07
High	P23562	Band 3 anion transport protein OS=Rattus norvegicus OX=10116 GN=Slc4a1 PE=1 SV=3	2	2	5	2	927	103.1	67190.4	145416	239572	65964.3	94778.2	292318	173333	450759	296162	191994	253138	287008	59616.3
High	Q9QXQ0	Alpha-actinin-4 OS=Rattus norvegicus OX=10116 GN=Actn4 PE=1 SV=2	18	14	169	1	911	104.8					159434			63182.9	197391		111520	81643.8
High	Q2TA68	Dynamin-like 120 kDa protein, mitochondrial OS=Rattus norvegicus OX=10116 GN=Opa1 PE=1 SV=1	3	2	2	2	960	111.2	157988	145546	183972	262458	91361.5	60184.1	104103	81704.9	162448	150824	181792	145092	202460
High	P06685	Sodium/potassium-transporting ATPase subunit alpha-1 OS=Rattus norvegicus OX=10116 GN=Atp1a1 PE=1 SV=1	28	22	110	22	1023	113	6.41867e+06	6.65965e+06	6.91856e+06	7.17078e+06	6.29104e+06	5.60388e+06	5.96038e+06	5.28283e+06	5.48969e+06	7.00042e+06	7.19244e+06	6.60856e+06	6.0787e+06
High	P11507	Sarcoplasmic/endoplasmic reticulum calcium ATPase 2 OS=Rattus norvegicus OX=10116 GN=Atp2a2 PE=1 SV=1	48	43	666	43	1043	114.7	5.75261e+07	6.30046e+07	6.11891e+07	7.06911e+07	6.34538e+07	5.85719e+07	7.41468e+07	6.49478e+07	6.7966e+07	6.01854e+07	7.00456e+07	6.34133e+07	5.87213e+07
High	Q5XI78	2-oxoglutarate dehydrogenase, mitochondrial OS=Rattus norvegicus OX=10116 GN=Ogdh PE=1 SV=1	50	36	354	36	1023	116.2	2.03268e+07	2.10394e+07	2.18682e+07	2.01354e+07	1.9271e+07	1.57472e+07	1.79101e+07	1.90144e+07	1.80419e+07	1.82695e+07	1.79197e+07	2.21577e+07	1.83675e+07
High	P85972	Vinculin OS=Rattus norvegicus OX=10116 GN=Vcl PE=1 SV=1	28	24	87	24	1066	116.5	4.92255e+06	4.82014e+06	5.85328e+06	5.28396e+06	5.64206e+06	2.39733e+06	3.49098e+06	2.42784e+06	4.0947e+06	4.65224e+06	5.96344e+06	4.16498e+06	4.33542e+06
High	P13635	Ceruloplasmin OS=Rattus norvegicus OX=10116 GN=Cp PE=1 SV=3	12	10	21	10	1059	120.8	178466	340547	236522	181167	145923	3.36391e+06	1.61829e+06	2.19978e+06	2.3157e+06	535936	374751	181272	839222
High	Q63803	Guanine nucleotide-binding protein G(s) subunit alpha isoforms XLas OS=Rattus norvegicus OX=10116 GN=Gnas PE=1 SV=3	1	1	8	1	1144	122.8	204531	157431	184468	198794	262671	327161	231119	223867	221776	197550	212740	127830	174287
High	Q63258	Integrin alpha-7 OS=Rattus norvegicus OX=10116 GN=Itga7 PE=1 SV=2	1	1	1	1	1135	124.1	72965.7	66562.5	70922.4	77650	79831.3	68388.9	89287.6	59860.2	87908.9	75915.4	72833.6	53948	74317.6
High	P02466	Collagen alpha-2(I) chain OS=Rattus norvegicus OX=10116 GN=Col1a2 PE=1 SV=3	3	3	44	3	1372	129.5	1.02322e+06	891228	1.51527e+06	1.50501e+06	1.83865e+06	891347	1.0745e+06	829226	1.33407e+06	1.23945e+06	1.32722e+06	632127	1.48845e+06
High	O35413	Sorbin and SH3 domain-containing protein 2 OS=Rattus norvegicus OX=10116 GN=Sorbs2 PE=1 SV=2	2	1	3	1	1196	134	113057	126304	162746	150182	124886	36156.4	100622	24745.9	157811	142245	220214	98829	140701
High	P02454	Collagen alpha-1(I) chain OS=Rattus norvegicus OX=10116 GN=Col1a1 PE=1 SV=5	4	4	43	4	1453	137.9	3.0578e+06	2.38842e+06	4.04877e+06	3.68014e+06	4.42014e+06	2.57086e+06	2.79521e+06	1.83387e+06	4.29434e+06	3.26907e+06	3.54673e+06	1.85193e+06	3.99301e+06
High	P56741	Myosin-binding protein C, cardiac-type OS=Rattus norvegicus OX=10116 GN=Mybpc3 PE=1 SV=2	52	56	753	56	1274	140.7	5.95834e+07	5.80357e+07	6.07232e+07	6.49664e+07	6.1002e+07	2.79154e+07	3.73986e+07	1.9416e+07	2.97847e+07	5.72215e+07	6.76985e+07	5.8283e+07	5.14727e+07
High	Q63862	Myosin-11 (Fragments) OS=Rattus norvegicus OX=10116 GN=Myh11 PE=1 SV=3	4	5	13	4	1327	152.4	18037.3	20670.4	447621	25993.2	346674		25818.9	19805.1	1.16204e+06	28432.7	58744.9	8514.78	37728.1
High	Q5SGE0	Leucine-rich PPR motif-containing protein, mitochondrial OS=Rattus norvegicus OX=10116 GN=Lrpprc PE=1 SV=1	2	2	2	2	1392	156.6	227635	193195	229076	220228	189279	193146	108757	272043	117922	188139	189265	169056	186360
High	P06238	Alpha-2-macroglobulin OS=Rattus norvegicus OX=10116 GN=A2m PE=2 SV=2	10	10	15	9	1472	163.7	192573	164749	42395.4	20512.2	79308.7	3.71415e+06	1.00057e+06	1.72949e+06	1.40576e+06	312892	83941.1	32482.3	224012
High	P14046	Alpha-1-inhibitor 3 OS=Rattus norvegicus OX=10116 GN=A1i3 PE=1 SV=1	25	28	218	9	1477	163.7	4.81554e+06	7.20328e+06	6.01209e+06	5.9708e+06	8.60515e+06	4.23918e+07	3.54647e+07	3.11733e+07	4.44284e+07	1.27971e+07	1.16556e+07	4.50716e+06	1.71114e+07
High	Q03626	Murinoglobulin-1 OS=Rattus norvegicus OX=10116 GN=Mug1 PE=2 SV=1	24	26	183	8	1487	165.2	272052	280025	177250	368474	317826	4.12152e+06	1.95308e+06	2.44345e+06	2.52693e+06	544428	595351	109670	511171
High	Q63041	Alpha-1-macroglobulin OS=Rattus norvegicus OX=10116 GN=A1m PE=1 SV=1	21	24	80	24	1500	167	2.83075e+07	1.83141e+07	2.30959e+07	2.77735e+07	1.50953e+07	4.00472e+07	6.01395e+07	3.95863e+07	5.15581e+07	2.52545e+07	1.90906e+07	1.83854e+07	4.08015e+07
High	P01026	Complement C3 OS=Rattus norvegicus OX=10116 GN=C3 PE=1 SV=3	35	45	231	45	1663	186.3	3.8188e+06	4.84543e+06	4.57079e+06	3.03032e+06	4.17668e+06	4.66335e+07	3.05321e+07	3.82625e+07	4.21707e+07	7.59783e+06	5.55582e+06	3.5114e+06	1.36556e+07
High	P11442	Clathrin heavy chain 1 OS=Rattus norvegicus OX=10116 GN=Cltc PE=1 SV=3	3	5	14	5	1675	191.5	507557	599678	535452	718962	703988	915632	1.19527e+06	547100	1.26378e+06	658760	824238	499352	795679
High	P08649	Complement C4 OS=Rattus norvegicus OX=10116 GN=C4 PE=1 SV=3	7	8	14	8	1737	192	41301.7	19288.4	65551.9	37651.9	16283	2.06879e+06	1.59027e+06	1.84873e+06	3.00554e+06	143807	129641	37023.7	651610
High	P15800	Laminin subunit beta-2 OS=Rattus norvegicus OX=10116 GN=Lamb2 PE=1 SV=1	1	2	3	2	1801	196.3	68486.5	55023.7	100477			41838.7	59579.3		104689	67047.6	95425.5		57247.2
High	P02564	Myosin-7 OS=Rattus norvegicus OX=10116 GN=Myh7 PE=1 SV=2	58	117	4032	30	1935	222.9	8.97851e+07	9.12577e+07	9.76798e+07	1.04302e+08	9.75518e+07	7.0056e+07	9.04453e+07	7.20249e+07	8.72418e+07	1.0138e+08	1.42097e+08	8.27747e+07	8.69053e+07
High	P02563	Myosin-6 OS=Rattus norvegicus OX=10116 GN=Myh6 PE=1 SV=2	61	134	5190	47	1938	223.4	1.33832e+09	1.30579e+09	1.31966e+09	1.38509e+09	1.35424e+09	9.65443e+08	1.23243e+09	1.05986e+09	1.03278e+09	1.31006e+09	1.52149e+09	1.36634e+09	1.2491e+09
High	Q62812	Myosin-9 OS=Rattus norvegicus OX=10116 GN=Myh9 PE=1 SV=3	7	9	25	8	1961	226.2	290051	443087	572319	373651	1.26659e+06	1.97679e+06	1.7287e+06	1.40078e+06	2.75717e+06	437932	549275	404484	1.25223e+06
High	P04937	Fibronectin OS=Rattus norvegicus OX=10116 GN=Fn1 PE=1 SV=2	24	39	131	39	2477	272.3	1.07313e+06	964418	878900	401306	1.05527e+06	2.61771e+07	2.3579e+07	2.669e+07	3.12695e+07	1.56742e+06	1.2942e+06	392345	8.39542e+06
High	P16086	Spectrin alpha chain, non-erythrocytic 1 OS=Rattus norvegicus OX=10116 GN=Sptan1 PE=1 SV=2	7	12	41	12	2472	284.5	1.44167e+06	1.16882e+06	1.18666e+06	1.01914e+06	1.36743e+06	592375	931747	411861	1.03368e+06	1.44067e+06	1.52946e+06	967686	848767
High	D3ZHA0	Filamin-C OS=Rattus norvegicus OX=10116 GN=Flnc PE=1 SV=1	12	25	82	25	2726	290.8	2.26351e+06	2.15455e+06	2.74895e+06	2.26519e+06	2.5494e+06	2.18802e+06	6.28598e+06	1.83276e+06	8.03682e+06	2.50582e+06	2.98841e+06	2.22747e+06	7.22946e+06
High	P11530	Dystrophin OS=Rattus norvegicus OX=10116 GN=Dmd PE=1 SV=2	1	3	3	3	3677	425.6	292569	294675	305405	294645	275841	157302	318147	223981	283126	282243	340903	240177	225613
High	P30427	Plectin OS=Rattus norvegicus OX=10116 GN=Plec PE=1 SV=2	3	12	34	11	4687	533.2	1.99781e+06	2.07621e+06	1.81215e+06	2.09713e+06	2.45688e+06	1.7017e+06	2.32537e+06	1.78399e+06	2.35945e+06	1.86176e+06	2.93346e+06	2.0346e+06	1.99182e+06
High	B0LPN4	Ryanodine receptor 2 OS=Rattus norvegicus OX=10116 GN=Ryr2 PE=1 SV=2	2	8	16	8	4953	562.6	594141	649989	682988	680147	702231	481689	668903	557063	719650	672950	727446	759187	588134

## Sheet: Heatmap All proteins
		Log2 of Normalized Abundance in sample:
		Red						Orange			Green			Yellow
Accession	Description	IR1	IR2	IR3	sham1	sham3		IR1	IR2		IR1	IR2		IR2	IR3	IR4	sham2
P61016	Cardiac phospholamban	18.9479	18.0539	20.5717	18.2504	18.9692		21.3044	19.3579		21.256	18.8579		17.5891	20.7322	20.3518	18.4715
Q9JJW3	ATP synthase membrane subunit DAPIT, mitochondrial	17.4631						17.1304						17.3591			17.0968
P0DN35	NADH dehydrogenase [ubiquinone] 1 beta subcomplex subunit 1	19.5089	18.8389	19.6361	19.6888	19.5896		19.109			19.0566			19.1877	19.4529	17.8476	19.5418
P80432	Cytochrome c oxidase subunit 7C, mitochondrial	21.2997	21.274	21.7148	22.423	21.6288		20.8803	20.8558		21.7572	20.5906		21.7095	21.9358	22.1932	20.4846
P11608	ATP synthase protein 8	20.4255	20.2711	20.5529	20.8418	20.4573		19.9662	19.745		20.6536	19.3524		20.0988	20.8287	21.0083	19.2684
P29419	ATP synthase subunit e, mitochondrial	22.5196	22.4653	22.5312	22.4495	22.1531		21.7945	21.5454		21.9925	21.1306		22.5636	22.4667	22.3552	21.8292
P11951	Cytochrome c oxidase subunit 6C-2	22.147	21.8509	22.2466	22.3925	22.0487		21.51	20.5015		22.5567	20.2524		21.7741	22.2646	21.9655	20.2216
P80431	Cytochrome c oxidase subunit 7B, mitochondrial	22.0912	22.2739	22.214	22.134	22.3625		21.0751	21.9386		22.6626	21.9898		22.0617	22.1677	22.3071	22.3949
Q925F0	Small muscular protein	19.0464	18.4684	18.7518	18.1658	18.9035			14.973			16.1203		18.2421	18.3232	18.1197	18.011
P35171	Cytochrome c oxidase subunit 7A2, mitochondrial	21.6314	21.4854	21.6262	21.4768	21.552		21.131	20.6737		21.7658	20.3504		21.2016	21.5138	21.3259	20.9477
Q7TQ16	Cytochrome b-c1 complex subunit 8	21.1136	20.7451	20.9438	20.905	20.8003		20.5479	20.0212		21.0906	20.0366		20.7908	20.7921	20.3575	20.6673
P11030	Acyl-CoA-binding protein	19.7677	19.1234	19.544	18.8912	19.4682		17.1438	16.9571		16.1503	16.7345		18.7863	19.1713	18.9627	17.4633
P50115	Protein S100-A8	14.5869	14.1027	15.6167				23.1968	20.7916		23.4756	21.6483			14.1626	19.5426
O08589	Phospholemman	17.9201	17.6492	17.8141	18.4686	17.5387		16.5409	16.6153		15.7175	16.2315		18.0627	18.2965	17.7307	17.031
Q5M9I5	Cytochrome b-c1 complex subunit 6, mitochondrial	22.5023	22.7727	22.8136	22.1834	22.669		22.0196	22.42		22.0139	22.4349		22.4642	22.8611	22.6141	22.5524
D3ZAF6	ATP synthase subunit f, mitochondrial	22.5789	22.5619	22.5939	22.3518	22.5793		22.1929	22.2511		22.3293	22.1767		22.4609	22.5253	22.5369	22.4163
P62076	Mitochondrial import inner membrane translocase subunit Tim13	19.4484	19.275	19.7553	19.1168	19.2079		17.9948	18.0416		18.4555	17.9502		19.2377	19.3987	19.228	17.2279
P10817	Cytochrome c oxidase subunit 6A2, mitochondrial (Fragment)	20.4749	20.1821	20.7558	21.2225	20.7908		19.3408	19.3692		20.1061	19.2353		20.3065	20.4871	20.5723	19.9846
P26772	10 kDa heat shock protein, mitochondrial	22.0016	21.5265	21.8638	21.9171	21.6764		20.853	20.858		21.1697	20.4072		21.4703	21.5721	21.5088	20.9809
P62804	Histone H4	24.1524	23.8271	23.9092	24.366	23.6834		25.4362	24.653		24.3098	24.5314		24.1007	23.4347	23.8709	24.2479
Q6PDU7	ATP synthase subunit g, mitochondrial	23.0014	22.3579	22.733	22.2383	22.6387		22.6128	22.2794		22.7209	22.4427		22.1318	22.7669	22.8761	22.9518
P19944	60S acidic ribosomal protein P1	17.9399	18.2592	18.3583	18.5495	18.1338		19.2353	19.1157		17.8706	19.2825		18.3082	18.0705	19.1672	18.3934
P62898	Cytochrome c, somatic	24.6228	24.5244	24.2746	24.2375	24.3526		22.2037	23.0895		22.5452	22.9557		24.4257	24.4161	24.1929	24.3943
P11232	Thioredoxin	19.0054	18.916	18.978	18.9123	18.5176		19.7412	18.3106		18.9478	18.4311		19.0229	18.95	18.9247	18.0765
P01836	Ig kappa chain C region, A allele	14.4493	14.895		19.0473	17.7011		19.8566	18.9134		19.2833	19.4049		15.7253		15.2794	17.7127
P02401	60S acidic ribosomal protein P2	19.2272	19.1248	19.2859	19.6077	19.1273		20.5043	20.228		19.2482	20.0471		19.2294	18.9649	19.7996	19.4063
P05942	Protein S100-A4	13.484	14.681	15.6843	16.6846	14.9274		20.1445	19.2163		18.6145	18.7873				18.3376
P10818	Cytochrome c oxidase subunit 6A1, mitochondrial	14.1268	16.711	14.2783	13.1527							14.4482		16.3108	13.1262	15.8182	17.1448
P63031	Mitochondrial pyruvate carrier 1	20.742	20.5565	20.5676	20.1242	20.4076		21.3045	20.1782		21.3191	20.3051		20.3327	20.5156	20.526	20.7165
P21571	ATP synthase-coupling factor 6, mitochondrial	23.0641	22.2197	23.032	22.8569	22.3189		21.8742	20.7194		22.4291	20.1441		21.9819	22.7414	22.6967	18.5734
P50116	Protein S100-A9			13.7165				22.3389	19.8524		23.0969	20.6109			12.692	18.3684
P80254	D-dopachrome decarboxylase	18.0927	18.1675	18.0701	17.7949	17.7629		16.325	16.4328			16.3257		18.163	17.7601	17.5352	15.8869
Q63362	NADH dehydrogenase [ubiquinone] 1 alpha subcomplex subunit 5	21.0678	21.05	20.9453	21.2672	20.9403		20.5838	19.9727		21.2781	19.9107		21.0708	21.4851	21.2117	19.0301
P60868	40S ribosomal protein S20	16.7061	16.5807	16.6802	17.4093	16.7321		17.7586	17.4647		16.7797	17.2968		16.6093	16.4165	16.9025	17.0315
P0C0S7	Histone H2A.Z	17.0936	16.862	16.8885	17.7626	16.6838		18.2337	17.639		16.9573	17.5746		17.3358	16.7148	16.727	17.1179
P12075	Cytochrome c oxidase subunit 5B, mitochondrial	22.9943	22.8452	23.199	22.5345	22.7708		22.6368	22.3927		22.6543	22.2971		22.6106	23.0961	22.5744	22.2645
Q00715	Histone H2B type 1	24.1691	23.7543	24.1232	24.4048	24.0638		25.4616	24.943		24.5723	24.8736		24.1495	23.4578	24.0749	24.186
P0CC09	Histone H2A type 2-A				15.5516			18.3775			17.4735
P02262	Histone H2A type 1	24.031	23.7738	23.8921	24.2924	23.3225		25.1816	24.9621		24.1624	24.6901		24.1194	23.5038	24.0903	23.997
P38718	Mitochondrial pyruvate carrier 2	21.052	20.9708	21.152	21.3962	21.4514		20.4968	20.8885		21.3438	20.8683		20.7695	21.0222	21.0613	21.2942
P70623	Fatty acid-binding protein, adipocyte	22.4959	22.2468	22.238	22.2607	22.0527		22.0549	22.1883		20.6306	21.6652		22.5148	22.2246	22.0795	22.2758
Q71S46	ATP synthase F(0) complex subunit C3, mitochondrial	17.7466	17.6583	18.1164		17.3666			17.4894			16.8451		17.4344	18.2282	18.3043	16.3515
Q80W89	NADH dehydrogenase [ubiquinone] 1 alpha subcomplex subunit 11	19.7523	20.5174	20.4588	20.3298	20.6246		19.9926	20.0019		20.0746	19.9979		20.1272	20.3025	20.2489	20.7271
P11762	Galectin-1	19.8148	19.5141	20.0357	19.4313	19.914		19.2098	17.9899		17.256	17.3947		19.408	19.7726	20.1726	19.4055
P07483	Fatty acid-binding protein, heart	25.9726	25.8755	25.8161	25.3334	25.6895		21.0948	23.8621		19.4624	23.9034		25.7991	25.8158	25.1349	25.5208
P47198	60S ribosomal protein L22	16.5567	16.1895	16.4081	17.6154	16.7184		17.6001	17.0122		16.4264	16.9292		16.1195	16.1075	16.874	16.6696
P62246	40S ribosomal protein S15a	16.206	16.3913	16.6431	17.0521	16.5755		17.8276	17.7426		16.5463	17.6373		16.4695	16.2505	17.3536	16.5852
P62963	Profilin-1	20.7776	20.6979	21.0236	20.954	20.9955		22.2692	21.8117		21.2578	21.7727		20.7457	20.2949	21.4709	20.7801
P55053	Fatty acid-binding protein 5	16.4873	16.8594	17.03	19.9178	17.8972		17.1514	17.6552		15.56	18.7931		16.2257	17.2668	17.8339	18.4804
P84245	Histone H3.3	21.9419	21.1482	21.542	22.0513	21.9357		23.4572	21.2495		23.0516	22.3335		21.512	21.3386	21.6826	22.0358
P01946	Hemoglobin subunit alpha-1/2	26.5831	26.8323	27.1745	26.7017	25.9501		27.2738	25.4376		28.0169	25.5519		27.3108	27.1134	26.3376	25.2163
P62850	40S ribosomal protein S24	16.8677	16.7697	16.8849	16.8834	16.7426		18.037	17.8166		17.0066	17.8854		16.8376	16.7178	17.5036	17.4714
P02767	Transthyretin	19.3894	19.2991	19.0959	20.4033	19.6979		22.7625	20.9425		22.0886	20.9296		20.2084	18.7341	20.6905	19.856
P07632	Superoxide dismutase [Cu-Zn]	22.5015	21.9121	22.3106	22.2094	22.1651		20.612	17.4805		20.0961	17.3812		21.5039	21.9125	21.8734	17.1247
B0BNA5	Coactosin-like protein				15.3282			19.1714	18.8002		18.4416	18.6463				16.2781
P11517	Hemoglobin subunit beta-2	22.2729	22.769	23.161	22.1673	21.7151		22.6723	21.3036		23.2523	21.2597		23.2009	22.9934	22.326	20.4949
P02091	Hemoglobin subunit beta-1	26.9884	27.1352	27.5963	27.0174	26.4944		27.4464	26.2338		28.4427	26.2425		27.5257	27.4703	26.7411	25.7323
P11240	Cytochrome c oxidase subunit 5A, mitochondrial	23.3284	23.2538	23.4285	23.3701	23.17		22.7376	22.5996		23.0683	22.4757		23.1135	23.3349	22.9118	22.7515
P17074	40S ribosomal protein S19	16.1147	15.8137	16.2278	17.8877	16.3609		16.7135	16.8858		15.7675	16.2428		16.2732	16.1407	17.3345	15.979
P04166	Cytochrome b5 type B	16.4567	17.9815	17.6925	18.171	18.0761		17.6577	17.4345		16.6417	16.9536		17.775	17.837	17.4546	18.331
P62250	40S ribosomal protein S16	17.9157	17.7507	17.9344	18.3314	18.158		19.0767	19.059		17.8067	18.8023		17.809	17.4089	18.5113	18.3157
Q3T1J1	Eukaryotic translation initiation factor 5A-1	19.9237	19.8464	19.862	20.0733	19.7442		19.7544	20.1145		18.9911	20.0287		19.695	19.6915	20.1411	19.9061
P0DP31	Calmodulin-3	18.7202	18.1305	18.8798	19.9729	18.4833		18.9555	19.2919		18.5231	19.0373		18.3712	18.3143	19.0413	18.4953
Q64119	Myosin light polypeptide 6	18.103	17.6644	18.9022	19.2363	18.1545		19.8651	19.1339		19.347	19.7382		17.0981	17.7461	18.9004	18.3712
P84817	Mitochondrial fission 1 protein	16.043	15.7578	16.7038	16.5623	16.5045			14.853					15.666	16.4686	16.9252	14.6852
Q9QZ76	Myoglobin	27.2221	27.0403	27.0908	26.8511	27.0222		22.6126	24.9204		21.295	24.9561		27.1113	27.0432	26.6535	26.6899
P62278	40S ribosomal protein S13	16.4793	16.5693	16.6682	17.0892	16.9653		17.4373	18.0291		16.2116	17.7858		16.2775	16.12	17.5926	16.6781
P19804	Nucleoside diphosphate kinase B	23.0618	22.8043	22.929	23.0088	22.7804		21.2018	21.2685		19.9231	21.4319		22.8168	22.8058	22.7132	21.9414
P51638	Caveolin-3	18.4926	18.008	18.0975	17.4891	18.2987		17.8271	17.4765		17.6234	17.1634		18.1556	17.9936	18.0804	17.7572
P97541	Heat shock protein beta-6	22.6871	22.2408	22.7234	22.2505	21.8878		22.0677	22.0158		22.3618	21.9942		22.2695	22.5047	22.4062	21.4317
P35434	ATP synthase subunit delta, mitochondrial	22.4923	22.3387	22.4631	22.5069	22.5213		21.7854	22.165		22.1943	21.73		22.3577	22.6071	22.3187	22.2042
P62271	40S ribosomal protein S18	17.2064	17.0339	17.1395	17.6931	17.2435		18.228	18.1453		16.5296	17.8161		16.7425	17.0229	17.7755	17.303
Q4QQV3	Protein FAM162A	19.1889	19.502	19.4362	19.3932	18.9203		19.1392	18.8306		18.4989	18.7725		19.5688	19.3971	19.0798	18.0788
P62982	Ubiquitin-40S ribosomal protein S27a	22.9697	22.7892	22.9265	23.2646	22.8875		22.8372	23.3803		21.7166	23.2881		22.375	22.9328	23.083	23.214
P10111	Peptidyl-prolyl cis-trans isomerase A	21.116	20.8731	21.1921	20.8648	21.0066		21.9935	20.9059		20.5887	20.9254		20.9749	20.7453	21.3864	20.6421
P62282	40S ribosomal protein S11	17.4014	17.3999	17.3523	18.1155	17.7276		18.638	18.5939		17.7431	18.3975		17.2976	17.2402	18.2286	17.7726
Q7M0E3	Destrin	18.1195	18.0612	18.4846	18.1533	18.414		18.1413	18.7293		16.6143	18.9096		18.1347	17.8212	18.5078	18.7032
P45592	Cofilin-1	20.5174	20.1859	20.5226	20.9464	20.3208		21.8606	21.2871		20.6815	21.1668		20.2541	19.9785	21.0137	20.3261
P31399	ATP synthase subunit d, mitochondrial	24.078	23.9	24.1208	23.6664	24.1125		23.614	23.697		24.0178	23.8227		23.8507	24.1737	23.9132	24.1475
P08733	Myosin regulatory light chain 2, ventricular/cardiac muscle isoform	26.9064	26.7107	26.7873	26.8084	26.8418		26.5425	26.7228		26.8589	26.4644		26.7768	26.9194	26.7129	26.9156
P63326	40S ribosomal protein S10	17.7266	17.8121	18.0962	18.3659	17.7172		18.9279			18.0653	18.9448		17.7793	17.9757	18.8222	18.0182
P63029	Translationally-controlled tumor protein	18.3718	18.4468	18.309	18.6341	18.2763		18.8941	19.0865		17.1576	19.1863		18.3742	18.1885	19.1214	18.5502
P10888	Cytochrome c oxidase subunit 4 isoform 1, mitochondrial	24.2651	23.9912	24.2759	24.0621	24.2238		23.7908	23.7355		24.1387	23.592		23.9932	24.1952	23.9573	24.041
P36972	Adenine phosphoribosyltransferase	19.2393	19.0314	19.0287	19.5092	18.7956		18.9544	18.8017		18.1001	17.9121		19.1384	19.2417	19.3662	17.6832
Q5XIF3	NADH dehydrogenase [ubiquinone] iron-sulfur protein 4, mitochondrial	21.5266	21.4379	21.7851	21.7233	21.7783		20.8553	21.3166		20.887	20.7514		21.5271	21.7821	21.5905	21.687
O88767	Parkinson disease protein 7 homolog	21.1995	21.2551	21.077	20.7879	21.1242		18.0595	18.9297		17.6476	19.9624		21.0815	20.9265	20.5084	21.0614
P23928	Alpha-crystallin B chain	25.0728	24.7109	24.8177	24.6345	24.7197		24.5808	25.0399		24.737	24.886		24.7526	24.5772	25.0366	24.3277
P41350	Caveolin-1	20.7829	20.4389	20.5316	20.8641	20.4435		20.4983	19.9567		20.0159	19.5069		20.6088	20.3876	20.3207	19.5524
P61206	ADP-ribosylation factor 3	19.3041	19.2234	19.4028	19.5972	19.3735		20.2018	18.6798		19.1484	19.5209		19.1662	19.1056	19.7921	18.6333
P31044	Phosphatidylethanolamine-binding protein 1	22.5354	22.4818	22.7329	22.3585	22.451		19.7232	19.8952		18.0743	20.069		22.418	22.4148	22.2352	21.0518
P50463	Cysteine and glycine-rich protein 3	21.4751	21.1413	21.6697	21.2428	21.4163		18.042	20.229		17.9757	20.3871		21.3092	21.2397	21.8133	20.952
P43278	Histone H1.0	16.2002	16.0254	16.4692	18.0298	16.3798		15.5121	15.8415		13.7784	15.2809		16.5892	16.1062	16.7091	16.2879
P62836	Ras-related protein Rap-1A	18.4228	17.9888	18.3559	19.0413	18.5354		19.3654	18.7573		19.2098	18.9368		18.1537	18.4027	18.7918	17.1882
P19132	Ferritin heavy chain	19.4452	19.2926	19.2516	18.5346	18.2774		20.4122	18.307		19.1401	18.273		19.0718	18.9523	18.8512	17.7777
B2RZ37	Receptor expression-enhancing protein 5	19.2982	19.2283	19.4842	19.076	19.3633		18.8102	18.7903		18.8645	18.6451		19.291	19.3776	19.5057	18.3048
Q9EPX0	Heat shock protein beta-8	16.0229	16.5587	16.6245	15.8141	16.6377		16.2093	16.8624		15.7847	16.8386		16.1099	16.4994	16.8831	16.7302
P39069	Adenylate kinase isoenzyme 1	21.9185	21.2251	21.4675	21.7114	22.3072		17.2658	19.3523		16.7697	19.6494		21.0295	21.2525	20.9671	21.6872
P61589	Transforming protein RhoA	18.3759	17.5455	18.2087	17.5734	18.1835		19.0548	17.6681		18.2865	17.7125		17.4095	17.0938	18.4717	16.8337
P35704	Peroxiredoxin-2	21.3011	21.2316	21.5706	21.9801	21.387		20.6247	20.2471		21.1778	20.83		21.3979	21.5097	21.2574	21.2349
P15865	Histone H1.4	21.9829	21.3158	21.6347	22.048	21.4888		23.0815	22.2266		22.0695	22.1509		21.6794	21.0673	21.4537	21.7751
Q63716	Peroxiredoxin-1	21.2097	20.9536	21.0619	21.392	20.9775		21.1935	20.7044		20.3216	20.7468		21.041	20.8083	20.9258	20.9108
P16409	Myosin light chain 3	27.4923	27.4256	27.3334	27.4358	27.3357		27.229	27.2271		27.2365	26.8193		27.3916	27.4378	27.2818	27.4124
P62083	40S ribosomal protein S7	18.2281	17.925	18.735	19.055	18.6347		19.147	19.8003		18.2083	18.8287		18.488	18.5935	19.3478	18.1537
Q9R063	Peroxiredoxin-5, mitochondrial	21.5753	21.7079	21.8086	21.717	21.8039		22.0473	21.9162		21.0783	21.6574		21.6054	21.6302	21.683	21.1253
P04041	Glutathione peroxidase 1	20.3234	20.1506	20.3816	19.6938	20.3058		19.4378	19.1121		18.7661	18.3404		20.1396	19.6902	20.0755	19.4706
Q5XFX0	Transgelin-2	19.1183	18.5036	19.2431	19.5411	19.0154		20.2846	20.3128		18.7821	20.4131		18.4683	18.5633	19.7454	19.3078
P31232	Transgelin			18.8317	17.7812			14.2846				19.4249		16.095			16.131
D3ZBN0	Histone H1.5	17.5366	16.7434	17.3207	17.684	17.1556		19.1109	18.6964		17.7532	18.1769		17.2374	16.7522	17.5579	17.1556
P29314	40S ribosomal protein S9	17.4039	17.3286	17.4938	18.2887	17.8887		18.6229	18.7246		17.6997	18.4586		17.3305	17.4235	18.4113	17.7495
P36201	Cysteine-rich protein 2	19.3433	18.8169	19.0581	17.9778	18.9821		14.4003	16.2789			17.3125		18.5487	18.9189	18.313	18.3378
P40307	Proteasome subunit beta type-2	16.4155	16.7974	16.7565	17.1713	16.7041		16.4348	15.8792			16.0677		16.7097	16.2276	16.1556	16.4752
P42930	Heat shock protein beta-1	21.0499	20.8835	21.2358	21.277	21.3452		20.5014	22.0329		20.2845	22.3372		20.4209	20.7773	23.0338	20.4851
P24050	40S ribosomal protein S5	16.9976	16.2366	16.4311	16.5873	16.616		17.641	17.5376		16.6723	17.3763		16.4113	16.4081	17.004	16.7701
Q63507	60S ribosomal protein L14	17.4598	17.5981	17.4979	18.0809	17.8037		18.889	19.0022		17.7357	18.6606		17.4594	17.04	18.4062	17.9726
P04906	Glutathione S-transferase P	17.1004	17.7508	17.1793	16.5898	16.9075		16.8949	16.8963		15.7345	16.3685		17.7759	16.7972	17.3085
Q06647	ATP synthase subunit O, mitochondrial	24.1493	24.0155	23.9965	23.6343	24.0524		23.6138	23.639		24.0871	23.7939		23.9829	23.917	23.8386	24.0919
M0RC99	Ras-related protein Rab-5A	16.7378	16.791	16.6587	17.6001	16.9335		17.8716	17.2546		17.122	17.0697		16.4247	16.39	17.2964	16.1009
P02764	Alpha-1-acid glycoprotein	18.5094	18.7284	18.1661	14.7747	14.7835		21.2991	20.2841		20.8775	20.3233		19.2705	17.8156	19.7903	15.0304
P24368	Peptidyl-prolyl cis-trans isomerase B	17.9725	18.0287	18.2056	18.5662	18.0491		18.9857	18.6768		18.316	18.5157		18.0903	17.6984	18.7828	18.1548
P23693	Troponin I, cardiac muscle	24.9517	24.9139	25.0466	24.2819	24.6016		21.598	23.5961		22.9588	23.4089		24.8299	25.0053	24.2733	23.8287
P62243	40S ribosomal protein S8	18.3643	18.381	18.3983	18.818	18.5308		19.5554	19.4449		18.0344	19.2487		18.291	18.1685	18.9699	18.589
P35289	Ras-related protein Rab-15	19.4702	19.3273	19.5185	20.0731	19.6732		20.1675	19.7762		19.502	19.6193		19.1893	19.2384	19.6295	18.9425
P41123	60S ribosomal protein L13	18.6954	18.5725	18.7042	19.1432	18.8668		19.9405	19.6481		18.2483	19.3348		18.6732	18.3543	19.2921	19.018
O35509	Ras-related protein Rab-11B	18.3716	17.9441	18.2272	18.6434	18.1659		18.6122	17.5134		17.7248	17.7078		17.9269	17.809	18.2615	17.1952
P27605	Hypoxanthine-guanine phosphoribosyltransferase	18.6413	19.2752	19.2344	19.6943	19.2637		17.7656	17.3908		16.0704	17.8161		19.3733	18.8761	18.3941	17.9693
P07895	Superoxide dismutase [Mn], mitochondrial	22.2185	21.926	21.9432	21.6403	21.7462		21.9807	21.2957		22.1824	21.3694		21.8817	21.8934	21.8664	20.2902
O35244	Peroxiredoxin-6	21.7528	21.4758	21.9138	21.7638	21.9218		18.7409	19.9993		18.6551	20.1788		21.5124	21.6027	21.4459	20.8448
P48199	C-reactive protein	18.6056	18.5976	18.3817	17.9236	17.6735		22.8944	21.3658		22.0323	21.6443		19.2953	17.6728	19.8208	18.9019
P08010	Glutathione S-transferase Mu 2	21.0913	21.0396	20.6876	20.755	20.6956		17.6103	19.3498		17.256	19.87		21.1545	20.802	20.596	21.0518
P62824	Ras-related protein Rab-3C
P00406	Cytochrome c oxidase subunit 2	24.4835	24.4821	24.6298	24.1243	24.6121		24.0168	24.354		24.3536	24.2917		24.4064	24.4928	24.4297	24.7224
P00762	Anionic trypsin-1	28.6465	28.2319	27.7425	28.571	27.6192		28.8633	28.8835		27.7007	28.7233		28.9577	28.4943	28.7663	28.0759
P29410	Adenylate kinase 2, mitochondrial	18.2584	17.9708	18.3663	17.6402	18.4021		16.8341	17.4749		17.5788	17.0857		17.5939	18.0905	18.0282	16.391
P62909	40S ribosomal protein S3	18.5855	18.3475	18.6459	19.2879	18.7237		19.814	19.6174		18.5376	19.4299		18.4732	18.161	19.1133	18.6928
P48500	Triosephosphate isomerase	23.7636	23.8262	23.6438	23.7109	23.7007		21.4584	21.9384		20.073	22.0606		23.76	23.5614	23.2669	22.5897
P08699	Galectin-3	13.6147		13.2477				19.4029	17.4118		18.085	17.261		14.2724		16.8228
O70351	3-hydroxyacyl-CoA dehydrogenase type-2	22.0099	21.7469	21.9063	21.908	21.5737		21.1878	21.4842		21.4815	21.3721		21.7765	21.8295	21.7111	21.8848
Q5XI72	Eukaryotic translation initiation factor 4H	16.1675	16.1061	16.32	17.1709	16.586		16.8917	16.8354		15.1973	16.734		16.5196	16.0954	16.7492	16.1197
P19234	NADH dehydrogenase [ubiquinone] flavoprotein 2, mitochondrial	22.405	22.6537	22.7796	22.7101	22.6116		21.8524	22.3625		21.8612	21.9927		22.5323	22.6188	22.5751	22.5535
Q68FU3	Electron transfer flavoprotein subunit beta	23.3399	23.2486	23.2941	23.5007	23.2734		22.9743	22.9633		23.3576	22.8571		23.1817	23.1802	23.1779	22.4649
Q9Z270	Vesicle-associated membrane protein-associated protein A	17.1027	16.8772	17.0831	17.3097	17.2896		16.7544	17.317		16.3406	16.6463		17.1006	16.9538	17.0403	17.093
P63102	14-3-3 protein zeta/delta	18.7122	19.2287	19.0947	20.1012	18.9537		20.4139	20.0963		19.2016	20.301		19.3021	19.5023	19.8463	19.4263
P68255	14-3-3 protein theta	15.8957	16.5051	17.3936	19.5515	17.7676		17.9802	17.9795		15.6342	18.6516		16.8157	14.8992	18.2871	17.8363
P62919	60S ribosomal protein L8	18.2423	17.89	18.0474	18.526	18.3012		19.2711	19.2198		18.0333	19.0883		17.9007	18.0372	18.8147	18.3098
P35213	14-3-3 protein beta/alpha		17.1281	17.1201	17.752	17.1958		18.3644	18.3296		17.4092	17.9116		17.0187	17.2077	17.971	17.0232
P56571	ES1 protein homolog, mitochondrial	22.5717	22.4449	22.6909	22.0743	22.3767		21.9146	21.7492		22.4819	21.7489		22.2937	22.5296	22.3874	22.0575
P68511	14-3-3 protein eta	19.8726	19.5018	20.1317	20.3961	19.9728		20.0465	19.515		18.6039	20.159		19.9169	19.4924	19.9326	20.2277
Q9Z0V6	Thioredoxin-dependent peroxide reductase, mitochondrial	21.8451	22.0101	21.9531	22.1479	22.0902		20.8253	20.8036		20.7814	20.7707		21.8754	21.8498	21.7662	21.3697
P61983	14-3-3 protein gamma	20.8156	20.7941	20.9052	21.1277	20.8525		19.5487	20.2915		18.5293	20.4324		20.7716	20.9313	21.0046	21.0164
P09495	Tropomyosin alpha-4 chain	17.2974	16.2534	18.3487	18.2809	16.8321		18.4862	18.8818		18.4184	19.5891		16.9766	16.6463	17.959	17.2597
Q63797	Proteasome activator complex subunit 1	16.6813	16.2802	17.5534	17.4584	16.7436		16.2618	16.769		16.9634	16.2879		16.1328	17.1013	17.1792	15.5683
Q8K4G6	ADP-ribose glycohydrolase MACROD1 (Fragment)	19.388	19.7317	19.1783	19.5919	19.4574		18.7943	18.8926		18.2692	18.9019		19.338	19.3227	18.967	19.6454
P16290	Phosphoglycerate mutase 2	23.4627	23.0498	23.1345	23.2189	22.9133		20.4985	21.3189		20.3863	21.366		22.899	23.0657	22.7221	21.6884
P62755	40S ribosomal protein S6	16.9338	16.9872	16.9225	17.4802	17.0235		18.1344	18.0583		16.8765	17.9648		16.9826	16.7602	17.508	17.1218
P25113	Phosphoglycerate mutase 1	19.4923	19.3073	19.82	19.7034	19.5773		18.6741	18.2761		15.7666	18.3504		19.3264	19.4219	19.6264	18.1902
P19511	ATP synthase F(0) complex subunit B1, mitochondrial	23.7903	23.6333	23.7812	23.6412	23.9		23.3574	23.7033		23.9562	23.5899		23.5994	23.8549	23.6246	23.7613
Q63610	Tropomyosin alpha-3 chain	17.7228	17.5971	17.9575	19.3998	17.7555		19.9122	19.9019		19.5272	19.7744		17.8515	17.0151	18.7369	18.0505
P27139	Carbonic anhydrase 2	18.1485	18.5005	19.2119	18.3491	17.536		19.0967	18.4152		20.2742	18.7999		18.9714	19.7814	18.8502	18.7508
P62260	14-3-3 protein epsilon	22.2245	22.376	22.2255	23.1958	22.4094		21.9379	22.1434		20.9799	22.0427		22.3967	22.2303	22.5369	22.503
P20788	Cytochrome b-c1 complex subunit Rieske, mitochondrial	23.3583	23.1642	23.353	23.2801	23.3403		22.7998	22.8075		23.2664	22.6504		23.0208	23.2059	23.1106	23.1007
P67779	Prohibitin	21.2891	21.0671	21.2236	21.449	21.1953		20.9604	21.0829		21.1203	21.0778		21.0822	21.339	21.1611	21.2249
Q8VID1	Dehydrogenase/reductase SDR family member 4	18.6765	18.9416	18.6	17.9883	18.4773		18.608	18.0679		18.5152	17.968		18.206	18.2838	18.219	18.736
P05505	Cytochrome c oxidase subunit 3	20.9254	21.0743	20.9602	21.1869	21.1368		20.4558	20.8433		21.3904	21.0894		20.8107	21.1761	21.3336	21.0618
P49242	40S ribosomal protein S3a	15.9639	15.6077	15.86	15.2376	15.7355		16.3549	16.4823			16.4289		15.8115	15.252	16.2103	15.4833
P04639	Apolipoprotein A-I	19.1937	20.083	19.7001	19.835	18.844		22.6403	22.0588		22.1627	22.0021		20.6675	18.512	21.4273	19.7295
P62425	60S ribosomal protein L7a	17.461	16.9099	17.2101	18.2901	17.3997		18.4193	18.2032		17.5338	17.8374		17.1621	16.9426	17.8567	17.2942
P35435	ATP synthase subunit gamma, mitochondrial	24.1604	24.1501	24.0473	24.0072	24.1811		23.6804	23.734		24.2789	23.8126		23.9935	24.0884	23.932	24.1124
P05426	60S ribosomal protein L7	17.9997	18.1431	18.2524	17.9756	17.962		19.0356	19.207		17.7903	19.0775		18.1245	17.7955	18.7216	18.3855
Q5XI32	F-actin-capping protein subunit beta	16.7739	16.2316	16.8863	16.8217	16.9056			17.2682		15.089	16.9202		15.9584	16.5789	16.8168	16.5628
P47727	Carbonyl reductase [NADPH] 1	17.6662	17.7146	17.0893	17.932	16.8745			15.8977					18.3049	16.9534	16.7439	14.9778
Q9Z2L0	Voltage-dependent anion-selective channel protein 1	24.09	24.1582	24.1541	24.1917	24.4045		24.0992	23.9183		24.0766	24.1249		23.9786	23.8707	23.9177	24.2459
Q9R1Z0	Voltage-dependent anion-selective channel protein 3	22.1906	22.2642	22.3007	22.2801	22.475		22.1851	22.0865		22.1634	22.1636		22.2382	22.0391	22.1404	22.2383
P27952	40S ribosomal protein S2	17.781	17.5109	17.4124	17.9685	17.3778		18.7996	18.7083		16.8757	18.5862		17.7289	17.68	18.1558	17.6935
B0BNE5	S-formylglutathione hydrolase	17.0589	16.5078	17.073	16.1993	17.007			16.4836			16.1911		16.6774	16.5292	16.6776	16.3805
P14604	Enoyl-CoA hydratase, mitochondrial	22.7447	22.6311	22.7623	22.3624	22.5769		22.0442	21.4347		22.0621	21.5635		22.5026	22.7411	22.4091	21.6882
P81155	Voltage-dependent anion-selective channel protein 2	22.9421	23.0289	23.0207	23.0333	23.2881		23.051	23.0236		23.1184	23.0232		22.9114	22.8162	22.9413	23.1698
P21913	Succinate dehydrogenase [ubiquinone] iron-sulfur subunit, mitochondrial	21.8099	21.7998	21.9854	21.8394	21.97		21.4133	21.2836		21.4471	21.1145		21.758	21.7954	21.5648	21.2425
Q9WUH4	Four and a half LIM domains protein 1	18.8398	18.6718	18.9954	18.2362	19.1026		15.0217	18.3998			18.9997		18.6896	18.3752	19.8142	18.7522
O35115	Four and a half LIM domains protein 2	21.8896	21.7864	21.3285	20.8967	21.3426		20.5185	20.6601		20.7449	20.457		21.3865	21.5737	20.8853	21.3929
P23965	Enoyl-CoA delta isomerase 1, mitochondrial	22.5508	22.6829	22.2974	22.1253	22.1374		21.1381	21.2423		21.2856	20.7275		22.2283	22.3591	21.9901	21.0617
P04692	Tropomyosin alpha-1 chain	27.0419	27.048	26.9864	27.0667	26.874		25.8259	26.4846		26.0255	26.0378		27.0378	26.9421	26.5424	27.0052
P38983	40S ribosomal protein SA	18.0402	17.9535	18.0975	17.9504	18.0085		19.1483	18.929		17.9223	18.8627		17.9214	17.7152	18.3701	18.3612
B2GUZ5	F-actin-capping protein subunit alpha-1				18.9542	18.246			18.5477			18.4103				18.046
Q09073	ADP/ATP translocase 2	21.7149	21.3758	21.8395	21.8444	22.0166		21.7195	21.6778		21.7949	21.9426		21.3842	21.6632	21.9803	21.8382
P97532	3-mercaptopyruvate sulfurtransferase	19.6322	19.3504	19.5591	19.3781	19.4403		18.2901	18.7514		18.8215	18.4136		19.4436	19.3023	18.975	18.6755
Q05962	ADP/ATP translocase 1	26.8684	26.5584	26.857	26.9087	26.9558		26.4472	26.4712		26.8685	26.4905		26.4609	26.8319	26.6118	26.7348
P97521	Mitochondrial carnitine/acylcarnitine carrier protein	19.3676	19.5273	19.5096	19.2805	19.6918		19.0361	18.9234		19.584	18.9011		19.0854	19.1824	19.0102	19.1073
P26644	Beta-2-glycoprotein 1	17.7405	17.5513	17.7736	16.8922	17.5244		22.4496	21.3527		22.5089	21.2813		18.5226	17.2903	20.3491	18.4468
Q5XIH7	Prohibitin-2	22.1281	21.92	22.1376	22.106	22.3477		21.9286	21.9107		22.1096	21.7864		21.8785	22.0916	22.0003	22.2509
P24329	Thiosulfate sulfurtransferase	17.459	17.4792	17.2457	17.4632	17.6156		16.6903	16.7147		16.2558	16.4042		17.1778	17.1828	17.0287	17.1627
P21533	60S ribosomal protein L6	17.8828	17.9249	18.1984	18.5937	18.2919		19.2652	19.6359		18.407	19.3474		18.2451	18.0422	19.0731	18.4378
P20070	NADH-cytochrome b5 reductase 3	17.5543	17.7054	17.8958	18.2167	18.1736		17.4409	17.8454		17.1993	18.0388		17.6158	17.6644	17.7276	17.6085
P97700	Mitochondrial 2-oxoglutarate/malate carrier protein	22.5939	22.4805	22.5143	22.5592	22.5789		22.1181	22.2212		22.3511	22.2785		22.4034	22.3398	22.2366	22.6991
P97519	Hydroxymethylglutaryl-CoA lyase, mitochondrial		16.2515		16.8866									16.4976
P04256	Heterogeneous nuclear ribonucleoprotein A1	16.866	16.7849	16.7294	17.0816	16.9722		18.44	18.3314		17.1454	18.0583		16.7681	16.3804	17.261	16.9088
P19945	60S acidic ribosomal protein P0	17.5385	17.657	17.6664	18.2432	17.4181		18.9024	17.9847		18.1355	18.7458		17.5847	17.2451	18.3676	18.1372
Q9WVK7	Hydroxyacyl-coenzyme A dehydrogenase, mitochondrial	22.6211	22.8314	22.4467	22.2299	22.2687		21.7057	21.9836		22.1603	21.5348		22.5474	22.9031	22.2923	21.2808
P08721	Osteopontin							18.9563	16.607		19.127	16.9512
P13803	Electron transfer flavoprotein subunit alpha, mitochondrial	24.0961	24.1997	24.2243	23.9227	24.1661		23.8147	23.96		24.1596	23.916		24.1045	24.19	24.1156	23.7785
Q68FT1	Ubiquinone biosynthesis protein COQ9, mitochondrial	20.8836	20.8921	21.0877	20.6876	20.925		20.384	20.664		20.8784	20.5168		20.7784	21.1948	20.7523	20.937
P63245	Receptor of activated protein C kinase 1	16.3841	16.6702	16.5063	17.5677	16.8917		17.7556	17.552		16.1652	17.4179		16.1767	16.4156	17.2518	16.8593
P07340	Sodium/potassium-transporting ATPase subunit beta-1	18.5997	18.6572	18.5872	18.2066	18.1556		18.237	18.107		18.0527	18.0488		18.8907	18.5352	17.94	18.4716
P29266	3-hydroxyisobutyrate dehydrogenase, mitochondrial	20.5625	20.3582	20.6389	20.1216	20.6063		20.2228	19.8366		20.2629	20.021		20.2069	20.3634	20.2141	20.0999
Q4G069	Regulator of microtubule dynamics protein 1	17.0015	16.5334	16.6765	16.6798	18.9717			16.3652			16.1833		17.039	17.2607	16.8909	16.8878
P52944	PDZ and LIM domain protein 1	19.5644	19.6197	19.6279	20.4311	19.6583		18.5021	19.5127		19.6725	18.9982		19.905	19.8701	20.3878	19.3933
P50753	Troponin T, cardiac muscle	25.7568	25.6351	25.6544	25.5073	25.454		23.767	24.9836		24.5482	24.816		25.6661	25.6506	25.2051	25.6994
P04636	Malate dehydrogenase, mitochondrial	26.2035	26.1722	26.2628	26.108	26.2029		24.8526	25.1868		25.3288	24.8478		26.1596	26.1796	25.9173	25.4074
P02650	Apolipoprotein E	19.5206	19.4103	19.3971	19.9843	19.0283		23.5978	22.5582		23.6505	23.1021		20.1975	18.6701	21.5675	19.6459
P14668	Annexin A5	22.0381	21.7398	22.0315	22.0373	21.832		22.0673	21.9768		21.9482	22.3147		21.6927	21.7616	21.9406	21.5683
P04797	Glyceraldehyde-3-phosphate dehydrogenase	26.0557	25.8862	25.9002	25.542	25.997		24.8084	25.248		24.1814	25.06		25.9447	25.6723	25.6113	25.8096
P07943	Aldo-keto reductase family 1 member B1	21.3184	21.3773	21.4515	21.155	21.3133		18.6066	18.5701		16.2731	18.6672		21.116	21.1646	20.9928	17.9688
P13086	Succinate--CoA ligase [ADP/GDP-forming] subunit alpha, mitochondrial	22.4269	22.4602	22.4932	22.3985	22.5865		21.814	22.0524		22.4312	21.8482		22.2842	22.6721	22.2948	21.281
P03889	NADH-ubiquinone oxidoreductase chain 1	18.3008	18.0659	18.4857	18.3095	18.7011		17.5322	18.0435		18.7305	18.2357		17.8822	18.2843	18.1837	18.6072
Q62651	Delta(3,5)-Delta(2,4)-dienoyl-CoA isomerase, mitochondrial	21.7139	21.6104	21.5373	21.5823	21.3157		20.9741	20.6677		21.4184	20.4108		21.3562	21.4786	21.1856	20.0798
Q64591	2,4-dienoyl-CoA reductase, mitochondrial	20.3214	20.7	19.7308	20.1759	20.1005		19.8389	20.0774		19.833	19.4333		20.2748	20.5466	19.559	17.4412
P14669	Annexin A3	17.4805	17.2179	17.4218	17.7808	17.5588		17.2587	17.1553		17.0622	17.3736		17.6455	17.4189	17.4788	16.8171
P04642	L-lactate dehydrogenase A chain	24.2324	23.8664	24.028	24.307	24.1829		22.4872	23.0812		21.6663	23.4031		24.0912	23.8799	23.8442	24.2963
O88989	Malate dehydrogenase, cytoplasmic	24.6965	24.6187	24.5807	24.5116	24.6568		20.4389	22.856		19.6485	23.2218		24.4533	24.3768	24.1138	24.2903
P42123	L-lactate dehydrogenase B chain	26.4102	26.1899	26.2937	26.2015	26.2187		21.3408	24.4035		21.1943	24.6869		26.1596	25.9183	25.8688	26.1213
Q5XIA8	Growth hormone-inducible transmembrane protein	16.8911	16.7827	16.8509	15.9921	16.884		16.2382	15.8856		17.1181	15.8855		16.6312	16.7036	16.4957	16.25
D3ZF77	Aldo-keto reductase family 1 member C15	17.6065	17.667	17.6483	17.9496	17.4139		15.2207	16.7393		14.5633	16.505		17.7454	17.5855	17.2237	16.812
P00787	Cathepsin B	14.2093	14.6976	14.9474	14.9202	14.0962		17.5734	15.4016		15.5573	15.6392		14.2116		15.4069	14.8537
A7VJC2	Heterogeneous nuclear ribonucleoproteins A2/B1	20.3188	20.4233	20.3262	20.8858	20.2531		21.2961	21.194		20.6073	21.1065		20.3496	19.9811	20.4996	20.3856
P24090	Alpha-2-HS-glycoprotein	20.2995	20.6449	20.238	20.283	20.5427		23.6258	22.373		24.576	22.9513		21.0797	19.9458	21.9994	20.7611
Q9JJ54	Heterogeneous nuclear ribonucleoprotein D0	16.7098	16.4921	16.482	17.2537	16.6121		17.786	17.4525		16.35	17.2435		16.6232	16.3689	16.7814	16.5074
P29147	D-beta-hydroxybutyrate dehydrogenase, mitochondrial	20.7448	20.8021	20.191	19.6089	19.6936		20.4257	19.9482		20.8944	20.7045		20.4121	20.2198	20.213	20.7003
P06866	Haptoglobin	21.8637	22.1418	22.1079	20.3547	20.5368		25.2045	24.269		24.8295	24.5014		22.7126	21.6781	23.5381	20.8006
Q07936	Annexin A2	20.0589	20.4487	20.4002	22.2903	20.8398		22.4585	22.2681		21.0661	22.3323		20.587	19.8694	21.6002	21.7354
P07150	Annexin A1	19.5053	19.0687	19.7943	21.5702	20.5195		21.8743	20.6075		22.1379	20.9709		19.2076	20.1791	20.1186	19.6025
P49432	Pyruvate dehydrogenase E1 component subunit beta, mitochondrial	23.264	23.2238	23.3438	23.3129	23.4156		22.8392	22.7036		23.2042	22.6855		23.0302	23.3193	23.1471	21.7164
P55159	Serum paraoxonase/arylesterase 1							17.8491	17.7096		18.0151	17.8214				16.4773
P05065	Fructose-bisphosphate aldolase A	24.6109	24.4511	24.479	24.5795	24.6218		22.4775	23.3355		21.9579	23.4827		24.5395	24.352	24.2084	24.3436
P16036	Phosphate carrier protein, mitochondrial	24.113	23.9951	24.1567	24.193	24.4087		23.6665	23.979		24.3464	24.0241		23.8434	24.3091	24.0486	24.4246
Q99NA5	Isocitrate dehydrogenase [NAD] subunit alpha, mitochondrial	22.4638	22.1976	22.4894	22.3822	22.4647		21.9559	22.0123		22.4255	21.9981		22.2049	22.3979	22.2549	22.1168
Q6URK4	Heterogeneous nuclear ribonucleoprotein A3	18.1826	18.2216	18.3002	18.1931	18.349		19.7797	19.7063		18.6261	19.516		18.3306	17.7459	18.6696	18.5493
Q01129	Decorin	17.9247	18.3039	18.6135	17.9899	18.7412		18.0837	17.8666		17.5137	18.272		18.1429	17.265	17.9633	18.9471
Q561S0	NADH dehydrogenase [ubiquinone] 1 alpha subcomplex subunit 10, mitochondrial	22.9231	23.0035	23.1075	23.008	22.9734		22.5638	22.7984		22.9786	22.8737		22.9685	23.0755	23.0391	23.1904
P27791	cAMP-dependent protein kinase catalytic subunit alpha	18.3482	19.0437	18.9549	19.1226	19.1828		16.3247	18.1489		15.4232	18.1455		18.7736	18.7455	18.9636	19.0324
Q8VBU2	Protein NDRG2	20.3982	20.4208	20.1258	19.5621	20.1892		18.5778	18.2156		18.5625	18.1483		20.3229	20.3428	19.1148	20.5634
Q9QX79	Fetuin-B	17.3787	17.9409	17.7445	17.3004	17.2695		20.977	20.3278		20.7131	20.3502		18.5336	17.0314	19.2295	18.1389
P60711	Actin, cytoplasmic 1	22.4679	22.1615	22.6057	23.543	22.1428		25.2638	24.0582		24.0919	24.2247		22.5102	22.1608	23.4977	22.1472
P13437	3-ketoacyl-CoA thiolase, mitochondrial	25.1229	25.0951	25.0098	23.8898	24.4985		24.7134	24.792		24.7999	24.7933		24.9771	25.2005	24.8016	24.9277
P68136	Actin, alpha skeletal muscle	20.1605	20.7492	21.4704	18.77	20.59		19.355	20.6683		19.1206	20.5778		20.2192	20.8598	20.995	20.2672
P68035	Actin, alpha cardiac muscle 1	28.9916	28.8081	28.8115	28.6806	28.8087		28.2629	28.3534		28.1174	28.2558		28.8555	28.8821	28.6667	28.3377
Q68FX0	Isocitrate dehydrogenase [NAD] subunit beta, mitochondrial	21.5055	21.3842	21.4945	21.2599	21.4721		21.0099	20.9044		21.5112	21.0937		21.2813	21.3458	20.9136	21.4562
P26453	Basigin	19.4227	19.4389	19.7825	19.6365	19.4271		18.9264	19.1236		18.9422	19.0379		19.4129	19.303	19.5224	19.6444
Q5BK63	NADH dehydrogenase [ubiquinone] 1 alpha subcomplex subunit 9, mitochondrial	22.8903	22.5241	22.8031	22.3307	22.9599		22.1727	22.0255		22.7306	22.2186		22.6639	23.1115	22.6402	22.0767
P07335	Creatine kinase B-type	22.8573	22.4308	23.1596	22.4886	23.2507		20.8349	21.7768		21.0243	22.416		22.6256	22.3616	22.8618	22.6878
P41565	Isocitrate dehydrogenase [NAD] subunit gamma 1, mitochondrial	20.7035	20.9141	20.8904	20.6021	20.9396		20.5528	20.5991		20.6312	20.6063		20.6954	20.7353	20.7156	20.7684
P35738	2-oxoisovalerate dehydrogenase subunit beta, mitochondrial	16.9073	16.7646	17.0307	17.0402	17.3366		16.8358	15.8985		17.0045	16.2623		16.5961	17.1167	16.8432	15.9719
Q5XIC0	Enoyl-CoA delta isomerase 2	20.4624	20.2096	20.3435	20.0216	20.323		19.9561	19.78		20.2251	19.5972		20.0328	20.2433	19.8784	19.3088
P00159	Cytochrome b	19.1523	19.0103	19.3088	19.4445	19.519		18.3924	19.0663		19.004	18.9132		18.9034	19.2214	19.3604	18.7789
P00564	Creatine kinase M-type	25.8779	26.0402	25.8066	25.8567	25.7499		21.5815	24.2931		22.5625	24.3952		25.7778	25.7417	25.3831	25.4301
P09456	cAMP-dependent protein kinase type I-alpha regulatory subunit	17.8285	17.9395	17.9945	18.4849	18.3349		15.8111	17.5926		15.3145	17.454		17.7807	17.8326	18.2188	18.1836
P26284	Pyruvate dehydrogenase E1 component subunit alpha, somatic form, mitochondrial	23.2642	23.0169	23.3598	23.1548	23.4994		22.8163	22.9957		23.3641	22.8706		22.869	23.2282	22.9715	22.8963
P85125	Caveolae-associated protein 1	21.3929	21.1873	21.2014	21.4112	21.3293		21.0354	21.0842		19.9153	21.1282		21.3247	20.9589	20.9447	21.5036
O35854	Branched-chain-amino-acid aminotransferase, mitochondrial	19.5731	19.7079	19.3382	19.0661	19.3456		18.8175	19.001		19.3186	19.2225		19.245	19.2495	18.883	19.2145
P02651	Apolipoprotein A-IV		15.6236	14.8534	15.5075	14.7094		18.0288	16.637		17.6604	16.1959		15.7409	13.906	16.6274
P16617	Phosphoglycerate kinase 1	23.8409	23.7414	23.863	23.8952	23.835		22.1213	22.2817		21.1765	22.2659		23.8258	23.6082	23.6727	22.3615
P15651	Short-chain specific acyl-CoA dehydrogenase, mitochondrial	22.8798	22.9217	23.0559	22.4235	23.0094		22.497	22.6125		22.9197	22.8211		22.7392	22.968	22.913	22.4539
P24268	Cathepsin D	17.2933	18.5996	18.0877	17.6209	17.1999		19.8429	18.4772		18.5456	18.8675		18.4825	17.1934	17.3037	19.2016
P17764	Acetyl-CoA acetyltransferase, mitochondrial	23.6509	23.6542	23.6068	23.477	23.5927		23.2153	23.5748		23.3471	23.6603		23.4304	24.3656	23.4383	22.6235
Q63556	Serine protease inhibitor A3M (Fragment)							17.363	16.4531		17.2467	16.4948				15.9588	15.3965
P17475	Alpha-1-antiproteinase	21.6359	21.6871	21.6681	21.3646	21.1509		24.7386	24.1998		24.5087	24.5086		22.4705	21.3426	23.0187	21.6372
P05544	Serine protease inhibitor A3L	20.0059	20.3654	19.8347	20.5783	20.0842		23.3293	22.6744		22.7967	23.0057		21.1156	19.3176	21.889	21.6151
P12007	Isovaleryl-CoA dehydrogenase, mitochondrial	20.807	20.5422	20.9663	20.5782	20.5348		20.2876	20.2302		20.2185	20.2698		20.6908	20.7263	20.6847	20.3749
Q5RKI1	Eukaryotic initiation factor 4A-II	19.1827	19.1222	19.128	19.738	19.2405		20.2373	20.1838		19.1288	20.2998		19.2854	18.8141	19.5837	19.4022
Q66H98	Caveolae-associated protein 2	18.9548	18.9957	18.801	18.7012	18.5566		18.1988	19.0794		18.3365	18.8254		18.9308	18.7428	18.9399	19.0918
P13221	Aspartate aminotransferase, cytoplasmic	23.8057	23.6372	23.7023	23.8144	23.7085		17.5986	21.3612		16.1299	21.5812		23.5099	23.5134	23.1573	22.3916
P29457	Serpin H1	17.7806	17.2755	17.8348	17.7737	17.4061		18.0877	18.3478		17.2103	18.6698		17.4764	17.1363	18.2644	18.0105
P05545	Serine protease inhibitor A3K	19.2117	19.6619	19.8248	20.7871	20.1659		22.4648	22.2334		22.2052	22.4436		20.4478	19.3171	21.4247	21.0462
P08503	Medium-chain specific acyl-CoA dehydrogenase, mitochondrial	22.7237	22.7411	22.7585	22.8854	22.448		22.3251	22.3543		22.6737	22.2992		22.7218	22.9647	22.4604	21.9814
P09006	Serine protease inhibitor A3N	21.1658	21.2524	22.0674	19.3451	19.425		24.3699	23.8515		24.0994	23.9448		21.7324	21.5669	23.479	19.3943
P41562	Isocitrate dehydrogenase [NADP] cytoplasmic	16.2054	16.1094	16.0604	16.1658	16.1314		15.2421	15.0004			15.2949		15.9048	16.0098	16.0753	16.197
P15429	Beta-enolase	21.2208	20.9635	21.4335	21.1778	21.6215		13.4735	18.2788		13.775	18.5818		20.7877	20.4369	20.9563	20.3756
P04764	Alpha-enolase	23.8136	23.6586	24.1914	24.6616	23.2197		23.1884	22.6224		22.2715	22.8135		23.7332	23.9668	24.1245	23.1149
P00507	Aspartate aminotransferase, mitochondrial	24.8871	24.8789	24.8801	24.9299	24.9681		23.7157	24.2896		24.1182	23.8389		24.788	24.7951	24.4934	24.9549
P09605	Creatine kinase S-type, mitochondrial	25.3447	25.3553	25.6232	25.2621	25.409		24.4236	24.7978		24.6538	24.7415		25.4111	25.4463	25.3473	24.396
P08932	T-kininogen 2	21.0627	20.8724	21.3949	19.397	19.7599		23.9534	22.6564		23.5134	22.737		21.3884	20.9296	22.5716	19.4506
P01048	T-kininogen 1	19.3929	19.0803	19.5142	16.8617	16.2809		22.3542	20.8217		21.9756	21.2067		19.5144	19.0359	21.2036	16.8593
Q6IFV4	Keratin, type I cytoskeletal 13			17.9049	15.6249	20.7926		18.1723	14.1592		16.2116	13.4429			19.9987		18.2193
P70584	Short/branched chain specific acyl-CoA dehydrogenase, mitochondrial	16.851	17.6989	16.828	15.6641	16.9942		15.9501			16.788	16.6458		16.7647	17.188	16.6977
P15650	Long-chain specific acyl-CoA dehydrogenase, mitochondrial	25.4839	25.4908	25.5851	25.2472	25.5714		24.8991	25.052		25.3054	24.9117		25.1992	25.5135	25.3532	24.7824
P51868	Calsequestrin-2	23.1853	23.1779	23.3623	23.327	23.175		22.7514	23.0234		23.1266	23.0199		23.2575	23.1201	23.0416	23.5136
P18418	Calreticulin	16.0074	16.8982	17.2861	16.4186	17.2297		19.0787	18.8343		16.4375	18.6902		16.9398	16.6066	18.0916	17.3495
Q6IFU8	Keratin, type I cytoskeletal 17	22.6973	25.0767	24.5442	26.8481	25.0344		24.2277	25.2359		23.7061	26.0397		22.9298	24.1431	24.4234	25.6983
P32551	Cytochrome b-c1 complex subunit 2, mitochondrial	25.0069	24.9601	25.0967	24.9085	25.1212		24.5835	24.3498		24.937	24.4306		24.8363	25.0017	24.8741	24.208
Q6IFV3	Keratin, type I cytoskeletal 15	20.605	19.3001	19.9804	19.8782	20.6332		21.4703	21.9495		23.095	21.9036		19.8074	19.8012	21.612	19.3793
Q9EQV9	Carboxypeptidase B2							17.3832	16.8915		17.592	16.8655
Q01205	Dihydrolipoyllysine-residue succinyltransferase component of 2-oxoglutarate dehydrogenase complex, mitochondrial	23.2746	23.1737	23.3908	23.2836	23.3922		22.7238	22.8571		23.2903	22.7483		23.1826	23.2764	23.2669	22.9529
Q63065	[Pyruvate dehydrogenase (acetyl-transferring)] kinase isozyme 1, mitochondrial	19.2505	19.3809	19.2557	19.4612	19.3806		18.7451	18.6842		18.8942	19.172		19.2699	19.3594	19.1461	19.5499
P85834	Elongation factor Tu, mitochondrial	22.4491	22.4238	22.5822	22.3946	22.6228		22.0802	22.2439		22.4824	22.29		22.2421	22.4162	22.3344	22.4478
P69897	Tubulin beta-5 chain	19.9918	20.2837	20.2159	19.4928	19.9698		20.9758	21.191		20.4169	21.1112		20.2762	19.817	20.2228	20.7204
O55171	Acyl-coenzyme A thioesterase 2, mitochondrial	22.1179	22.0907	21.8595	21.7495	21.8388		21.1058	21.4558		21.2332	20.7999		22.0593	22.0188	21.4737	21.9368
Q6P9T8	Tubulin beta-4B chain	22.7061	22.5762	22.8196	22.8241	22.6253		22.8278	23.0091		22.2521	23.06		22.8152	22.4469	22.693	23.004
Q5XIF6	Tubulin alpha-4A chain	21.5356	21.3599	21.9125	22.0842	21.7772		21.7202	22.0935		21.4948	22.4267		21.4339	21.4852	21.7284	21.8096
Q6AY56	Tubulin alpha-8 chain	15.957	15.9789	16.1688	16.4189	16.2663		15.5862	16.052		15.4767	15.963		16.2141	16.0147	16.2407	16.346
Q68FR6	Elongation factor 1-gamma	16.9693		17.1744	17.4366	17.1934		16.868	17.3454		14.9954	17.3769		16.123	16.7814	17.5396	16.7832
P68370	Tubulin alpha-1A chain	22.205	22.1538	22.4502	22.9619	22.2766		22.7011	23.0405		21.9298	23.0633		22.3701	22.0161	22.7436	22.482
P62630	Elongation factor 1-alpha 1	19.1153	19.2262	19.6693	20.7919	19.5143		22.6874	22.1992		21.1211	22.0357		19.4148	18.8056	21.2467	19.796
P11960	2-oxoisovalerate dehydrogenase subunit alpha, mitochondrial (Fragment)	17.8683	18.1926	18.2065	17.8186	18.3762		17.1119	17.7525		17.5247	17.7013		17.9115	18.0697	17.9156	18.1637
Q62975	Protein Z-dependent protease inhibitor							19.0722	18.4478		18.7282	19.0668				16.9146
Q6IFU7	Keratin, type I cytoskeletal 42	17.8375	20.785	20.6076	22.6839	21.2481		20.0049	21.1065		18.2152	21.9363		19.1323	19.8769	20.245	21.5463
P62632	Elongation factor 1-alpha 2	23.5672	23.5158	23.4491	23.6649	23.5196		23.5908	23.3514		22.6484	23.2955		23.4689	23.3459	23.6111	23.562
P50399	Rab GDP dissociation inhibitor beta	19.1282	19.0569	19.2258	19.0716	19.1968		19.4814	19.4679		18.2916	19.1434		18.8225	18.7882	19.1117	19.3077
P50398	Rab GDP dissociation inhibitor alpha	16.6311	16.4426	16.6628		17.0068			15.9302			15.928		16.7003	15.9906	16.3574	17.0331
P02680	Fibrinogen gamma chain	21.107	20.8527	21.0238	20.2472	19.4843		26.1293	25.8078		26.5057	26.3697		21.7498	20.5777	24.3636	20.4624
P56574	Isocitrate dehydrogenase [NADP], mitochondrial	26.4879	26.4424	26.436	26.2702	26.4544		26.0909	26.0875		26.4121	25.9869		26.3526	26.445	26.2044	26.3838
P61980	Heterogeneous nuclear ribonucleoprotein K	18.7767	18.7576	18.7398	19.1638	18.552		19.8653	19.8967		18.7932	19.6341		18.7395	18.3697	19.1777	18.9165
O35094	Mitochondrial import inner membrane translocase subunit TIM44	16.2251	16.4774	16.2879	15.7702	16.9849		16.0393	16.5565		16.054	16.2338			17.0246	16.4079	16.5381
Q91ZN1	Coronin-1A				15.0964			19.1323	18.4066		18.3318	18.3119				16.4053
P20059	Hemopexin	22.4074	22.5109	22.405	21.3144	21.086		25.5361	24.2196		25.1006	24.4286		23.0627	21.9935	23.962	21.4545
P05371	Clusterin	17.9436	17.9467	16.2463	18.2075	16.744		23.7537	23.5427		23.9942	24.0667		18.0485	17.4615	22.2307	17.7651
Q60587	Trifunctional enzyme subunit beta, mitochondrial	23.6351	23.6227	23.5087	23.5547	23.6257		23.1041	23.2658		23.6047	23.3261		23.6079	23.7756	23.3532	23.5768
Q68FU7	Ubiquinone biosynthesis monooxygenase COQ6, mitochondrial	17.5552	17.643	17.5833	17.4844	17.6622		17.127	17.3403		17.5783	17.3085		17.3841	17.3582	16.9034	17.6106
P05508	NADH-ubiquinone oxidoreductase chain 4	20.9695	21.1211	21.1736	21.0036	21.3053		20.3632	20.9356		21.016	20.8113		20.8612	21.187	21.0917	20.7823
Q8VHF5	Citrate synthase, mitochondrial	24.3867	24.2952	24.2293	24.2481	24.1835		23.4936	23.6653		23.8019	23.5271		24.1498	24.2352	24.0186	24.3027
Q6AXV4	Sorting and assembly machinery component 50 homolog	20.0097	20.0524	20.0163	20.3308	20.1203		19.8587	19.5954		20.0679	19.7726		20.0914	20.1008	19.5878	20.4501
P01015	Angiotensinogen	14.7413	15.5848	15.9493	13.7082	15.3954		17.6856	17.632		17.113	17.8911		16.3889	15.7004	17.0518	14.4356
Q641Y2	NADH dehydrogenase [ubiquinone] iron-sulfur protein 2, mitochondrial	23.0444	23.0516	23.1357	22.8843	23.1252		22.3822	22.7499		22.8164	22.7634		22.9903	23.1487	23.0857	23.197
Q8VIF7	Methanethiol oxidase	17.645	18.0478	17.7966	17.8309	18.0696			15.5687		15.0591			16.6616	16.9731	16.9743	16.7458
Q07969	Platelet glycoprotein 4	21.6545	20.7766	21.2779	20.5893	20.6631		20.5395	20.2006		21.4612	20.5021		21.1841	20.5258	20.4514	20.8469
Q6IFV1	Keratin, type I cytoskeletal 14	21.1455	23.9326	23.1606	23.532	23.8512		23.0793	24.074		22.763	25.0394		21.7949	23.9438	23.7037	24.7503
A0JPQ4	Tripartite motif-containing protein 72	21.5178	21.1932	21.5083	20.9972	21.4552		17.6598	18.9376		17.8266	19.7642		21.2718	21.2287	21.0707	21.0048
Q68FY0	Cytochrome b-c1 complex subunit 1, mitochondrial	24.506	24.4613	24.5192	24.2595	24.6644		24.1543	24.1268		24.462	24.1222		24.4131	24.5369	24.372	24.4572
P53987	Monocarboxylate transporter 1	17.8436	17.8792	18.0576	18.0548	18.1109		17.5479	17.7822		17.4266	17.5995		17.896	17.8669	17.6947	17.94
P85968	6-phosphogluconate dehydrogenase, decarboxylating	16.065	15.8192	16.4602	17.2768	15.918		17.9382	18.2602		17.9327	18.581			16.264	17.1889	16.2217
P48675	Desmin	25.3785	25.1777	25.5	25.4661	25.5021		24.8979	25.5499		24.8479	25.5048		25.2815	25.3156	25.7392	25.5889
P04276	Vitamin D-binding protein	17.6742	18.0091	17.645	16.8913	17.1677		21.461	19.836		20.9777	19.3556		18.6268	16.8467	20.1187	16.0758
Q9JLJ3	4-trimethylaminobutyraldehyde dehydrogenase	18.4121	18.5059	18.4808	18.8039	18.5608		17.3973	17.2579		17.1185	17.6263		18.247	18.2427	18.035	18.1618
P31000	Vimentin	21.5269	21.0012	21.8952	21.9884	21.3397		23.6778	23.4114		22.2777	23.4401		21.2565	20.6271	22.5194	21.704
Q10758	Keratin, type II cytoskeletal 8	21.9118	24.5839	24.3239	23.2831	24.8765		23.3763	25.8701		23.1459	26.009		22.4193	23.8989	24.7441	25.4074
Q8R4A1	ERO1-like protein alpha				18.2299			15.2941									14.4003
Q6P6R2	Dihydrolipoyl dehydrogenase, mitochondrial	23.0646	23.2866	23.1093	23.0255	23.1711		22.6704	22.4656		22.8494	22.2905		22.9311	23.1255	22.8347	22.3765
P14480	Fibrinogen beta chain	21.7183	21.5893	20.993	20.4118	19.5467		26.2638	26.2914		26.5796	26.7943		22.1956	20.8794	24.7611	20.5917
P14408	Fumarate hydratase, mitochondrial	22.9339	23.0143	23.1414	22.7975	23.0581		22.2664	22.7862		22.5654	22.5059		22.9482	23.0638	22.9009	22.9919
Q9QY16	ATP-dependent RNA helicase DDX25	20.7698	22.9482	23.1664	21.2942	24.544		21.9283	24.4438		21.3574	25.1131		19.4535	23.5304	23.7812	22.5361
P19357	Solute carrier family 2, facilitated glucose transporter member 4	15.681	15.6663	15.614	15.7366	15.7911		15.1803	15.0208		15.0397	15.3714		15.3963	15.3324	14.2711	15.7958
B2GV06	Succinyl-CoA:3-ketoacid coenzyme A transferase 1, mitochondrial	23.6263	23.7027	23.3949	23.2471	23.5895		22.5598	22.952		22.9589	22.9583		23.4984	23.6142	23.4183	23.6928
P10719	ATP synthase subunit beta, mitochondrial	27.6163	27.6473	27.6401	27.4578	27.6721		27.1706	27.4155		27.4832	27.3606		27.5683	27.5965	27.4824	27.7047
Q9Z0J5	Thioredoxin reductase 2, mitochondrial	16.2923	16.1731	16.2554	16.2924	16.5359		15.0942	15.2902		15.2519	14.7965		15.5577	16.3796	15.6906	15.9329
Q6IFW6	Keratin, type I cytoskeletal 10	24.1121	26.5299	25.4446	24.8833	26.1201		25.6393	26.5185		25.1515	27.3419		24.6527	25.6163	25.7555	27.3774
P11884	Aldehyde dehydrogenase, mitochondrial	22.5911	22.5801	22.7974	22.3526	22.5195		22.6365	22.475		22.8455	22.4902		22.4087	22.3282	22.5471	22.2882
P11598	Protein disulfide-isomerase A3	18.8557	18.6987	18.9514	19.5301	19.1551		20.3841	20.2098		19.7052	20.1268		18.79	18.436	19.705	19.451
Q6IG04	Keratin, type II cytoskeletal 72	17.5634	21.3936	20.3712	20.6927	21.0405		19.1745	21.8624		18.8494	22.6227		17.8559	20.1222	20.7123	22.1396
P05503	Cytochrome c oxidase subunit 1	20.5958	20.5724	20.5865	20.7309	20.707		19.8016	19.9993		19.1784	20.2199		20.2033	20.7867	20.8239	20.6706
P04785	Protein disulfide-isomerase	18.1089	18.5154	18.8155	19.3166	18.4669		19.9081	20.4		18.969	20.1755		18.7637	18.5339	19.7429	19.132
Q6IG01	Keratin, type II cytoskeletal 1b	15.7536	17.5877	15.7378	16.158	17.6095		17.6519	18.78			19.558		16.0773	16.8601	17.502	19.9811
Q66HF8	Aldehyde dehydrogenase X, mitochondrial
P11980	Pyruvate kinase PKM	23.8673	23.8134	23.795	24.0534	23.8878		23.2013	22.9121		21.8634	23.0711		23.6977	23.6212	23.7068	23.2192
Q02253	Methylmalonate-semialdehyde dehydrogenase [acylating], mitochondrial	23.1312	23.0663	23.1983	23.0864	23.243		22.6488	22.7379		23.1838	22.7112		22.843	23.0107	22.8595	22.598
Q7TPB1	T-complex protein 1 subunit delta	16.8893	17.3857	17.3475	17.4653	17.2625		18.1841	17.9676		17.3542	17.9522		17.1367	17.2526	18.1486	17.3843
Q4V8F9	Hydroxysteroid dehydrogenase-like protein 2	20.6709	20.9353	20.4732	20.8786	20.8907		20.6719	20.6641		20.7812	20.6398		20.5962	20.7409	20.3141	20.7526
P07633	Propionyl-CoA carboxylase beta chain, mitochondrial	20.5139	20.5846	20.5379	20.4968	20.6857		20.044	20.4411		20.4425	20.4426		20.5532	20.5672	20.5411	20.2946
Q6IG05	Keratin, type II cytoskeletal 75	17.3926	19.3923	19.1299	23.6765	20.8023		18.6208	17.0127		17.7799	21.2099		18.1846	19.2073	18.8474	21.2006
Q99PS8	Histidine-rich glycoprotein		16.2293	16.2681	15.0727	16.0181		17.9049	18.404		18.5838	18.7894		16.4455	14.1349	17.6726	17.313
P20651	Serine/threonine-protein phosphatase 2B catalytic subunit beta isoform	16.4737	16.553	16.7647	17.3261	16.7372		16.1684	16.4143		15.7507	16.2611		16.6644	16.2661	16.5902	16.3657
Q4FZU2	Keratin, type II cytoskeletal 6A	22.1437	24.0827	24.1529	25.0651	25.0191		24.2874	25.1435		23.6704	25.5396		21.9221	24.141	24.56	25.3093
P21396	Amine oxidase [flavin-containing] A	18.9532	19.596	20.4724	19.7863	21.994		18.7914	19.1556		18.6487	20.5626		18.8395	17.5498	20.5382	20.5776
P15999	ATP synthase subunit alpha, mitochondrial	27.3429	27.2936	27.2721	27.3387	27.3813		26.9211	27.1919		27.2574	27.1101		27.2247	27.2656	27.0913	27.4191
P28480	T-complex protein 1 subunit alpha	17.7858	17.4399	17.506	17.5141	16.419		18.4778	19.0206		17.0626	16.9976		17.0052	16.0429	17.1572	17.1994
Q6IG03	Keratin, type II cytoskeletal 73	16.4194	19.6417	19.185	17.4758	20.6429		18.3013	19.2937		16.056	19.5978		17.6706	20.4499	19.572	20.5395
Q641Z6	EH domain-containing protein 1	17.322	17.307	16.3937	17.2852	17.5605		15.8764	17.9467		15.3955	15.9358		17.6252	17.5576	15.9276	17.7877
Q8R491	EH domain-containing protein 3	16.2857	16.3822	16.1921	16.4536	16.6631		15.9582	16.5155			16.8956		16.0074	16.2299	16.476	16.7821
P63039	60 kDa heat shock protein, mitochondrial	23.8871	23.9805	24.094	23.9751	24.043		23.6285	24.0098		23.9093	24.135		23.8817	24.0575	23.9783	23.8387
P10960	Prosaposin	16.7659	16.5672	17.0755	16.0517	16.4416		20.7492	18.5153		19.4118	18.3146		16.1346	16.4115	18.346	15.5526
Q4V8H8	EH domain-containing protein 2	19.6094	19.9825	19.6113	19.4718	19.3965		19.6671	19.5455		18.7251	19.562		19.5998	19.3555	19.1706	19.9961
P38652	Phosphoglucomutase-1	21.0087	20.8615	20.921	20.7271	20.8433		15.4208	18.7287		15.4216	19.2686		20.8346	20.7408	20.3955	20.6646
P10860	Glutamate dehydrogenase 1, mitochondrial	20.2635	20.3722	20.0246	20.3161	20.3722		20.3524	20.4245		20.0282	20.517		19.9782	20.0558	20.1089	20.0188
Q6P6Q2	Keratin, type II cytoskeletal 5	23.8673	26.6145	25.8343	26.587	26.6037		25.8646	27.2738		25.1138	27.5055		24.3114	25.7676	26.3203	27.3276
P47942	Dihydropyrimidinase-related protein 2	16.3638	17.0202	17.479	18.4551	17.3624		17.502	17.431		15.952	17.6741		16.324	17.5052	16.8262	16.7167
Q62930	Complement component C9	17.2962	17.3251	17.7323	17.426	17.2334		21.5466	21.0634		21.5344	21.429		17.8809	17.7184	20.3275	17.6132
Q63514	C4b-binding protein alpha chain							21.4419	20.4041		21.1209	21.7909				19.0419
Q68FT3	Pyridine nucleotide-disulfide oxidoreductase domain-containing protein 2	19.4716	19.0446	19.4456	19.682	20.1011			18.6123		17.3857	18.9928		19.0346	18.6766	18.4647	17.5029
Q6P6V0	Glucose-6-phosphate isomerase	22.2726	22.0991	22.167	22.242	22.0639		20.7167	21.0431		20.2175	21.2822		22.0513	21.9469	21.7383	22.1192
Q62920	PDZ and LIM domain protein 5	21.4811	21.2971	21.5285	21.0681	21.5552		19.8351	20.1253		19.8757	20.2473		21.1449	21.3622	21.0514	21.6706
Q6IMF3	Keratin, type II cytoskeletal 1	23.9158	25.7686	25.7818	24.622	26.637		25.7264	26.573		25.5673	27.1034		23.8768	25.7425	26.1577	26.8727
Q4QQT4	Serine/threonine-protein phosphatase 2A 65 kDa regulatory subunit A beta isoform	17.2149	17.3971	17.4498	17.8586	17.4264		15.5901	16.4121			17.3784		17.4186	17.3814	17.3579	17.8071
Q9JM53	Apoptosis-inducing factor 1, mitochondrial	20.5434	20.2679	20.5269	20.603	20.6355		18.7007	19.6449		19.7076	19.645		20.1675	20.467	20.3077	20.5275
Q3KR86	MICOS complex subunit Mic60 (Fragment)	22.7775	22.7281	22.7418	22.8346	22.8431		21.9683	22.6527		22.427	22.5077		22.8074	22.7901	22.5659	22.9084
P08461	Dihydrolipoyllysine-residue acetyltransferase component of pyruvate dehydrogenase complex, mitochondrial	23.6801	23.7522	23.9441	23.6126	24.008		23.2191	23.4618		23.6942	23.5701		23.6183	23.8611	23.616	23.9222
P35565	Calnexin	17.7034	17.545	17.9765	18.8983	18.1457		18.5585	19.6942		17.3492	19.377		17.3339	18.2535	19.1656	18.1571
P50137	Transketolase	15.3702	14.5503	16.5622	16.3988	14.6163		19.9149	19.1307		19.0922	19.0675		15.2678	15.75	17.5207	13.6792
O35763	Moesin	19.6283	19.4444	19.5533	20.4896	19.5191		21.3007	21.0626		20.0806	20.9788		19.8094	19.3002	20.5266	19.6796
Q499N5	Medium-chain acyl-CoA ligase ACSF2, mitochondrial	21.9234	22.3384	21.872	21.9534	22.149		21.3138	21.8441		21.6635	21.7809		22.2175	22.1259	21.5557	22.3155
Q6UPE1	Electron transfer flavoprotein-ubiquinone oxidoreductase, mitochondrial	22.3212	22.4676	22.5148	22.4297	22.5153		21.9709	21.8228		22.2297	22.0062		22.1682	22.56	22.1485	22.3246
P11661	NADH-ubiquinone oxidoreductase chain 5	20.8573	21.1011	21.2468	20.9803	21.2881		20.3948	21.0369		20.5432	20.8435		20.9725	21.1313	21.1119	21.2024
P02770	Albumin	26.7388	26.8194	26.6422	26.8223	26.7202		29.6146	28.0542		29.2801	28.1316		27.3106	26.2302	28.1887	26.4686
B1WC61	Complex I assembly factor ACAD9, mitochondrial	17.9635	18.5276	18.4858	17.8184	18.386		17.3547	18.2289		18.032	18.3976		18.4375	18.4387	18.4966	18.4212
Q6IG02	Keratin, type II cytoskeletal 2 epidermal	21.61	24.681	23.0292	22.2454	23.462		22.916	24.0286		22.7778	24.4755		21.3943	22.9233	23.1342	23.4694
P18292	Prothrombin	16.8116	17.1801	16.8277	14.7635	13.2306		22.0782	21.569		22.6513	21.5776		17.7172	16.0883	19.8812	17.4986
Q63598	Plastin-3	15.5666	15.1449	15.679	17.8838	15.2947		19.0079	18.8483		18.443	18.6348		15.2467	14.879	17.3825	15.5753
P45953	Very long-chain specific acyl-CoA dehydrogenase, mitochondrial	23.6266	23.6186	23.6202	23.594	23.5323		23.2614	23.3759		23.666	23.3486		23.3933	23.6754	23.2726	23.3602
P63018	Heat shock cognate 71 kDa protein	23.5048	23.3618	23.6188	23.6673	23.6113		23.8858	23.9499		22.9262	23.8384		23.4454	23.3145	23.7903	23.6642
Q704S8	Carnitine O-acetyltransferase	20.1853	20.1984	20.0541	20.1796	20.4188		19.5821	19.9423		20.0094	19.6462		20.0304	20.2188	20.028	20.2444
Q920L2	Succinate dehydrogenase [ubiquinone] flavoprotein subunit, mitochondrial	23.7061	23.8196	23.7975	23.5693	23.9303		23.4182	23.369		23.4852	23.3944		23.7669	23.8158	23.4766	23.9179
Q5BJQ0	Atypical kinase COQ8A, mitochondrial	19.7207	19.8611	19.8065	19.7976	19.6181		18.8545	19.0599		19.2535	18.8279		19.5836	19.817	19.2269	19.247
P06761	Endoplasmic reticulum chaperone BiP	20.6297	20.6114	20.8211	21.5626	21.0509		21.6797	21.9025		21.0688	21.7243		20.6539	20.5935	21.5513	21.0234
Q99372	Elastin	14.8681	15.0963	16.9524	17.0781	16.0303		14.9057	15.4053			17.6379		16.0419		15.1113	16.6848
P48721	Stress-70 protein, mitochondrial	22.4413	22.5932	22.6396	22.6775	22.557		22.2669	22.4599		22.4959	22.5112		22.5829	22.5975	22.5875	22.6517
P18886	Carnitine O-palmitoyltransferase 2, mitochondrial	21.3799	21.3899	21.4151	21.0658	21.3691		20.7992	21.0992		21.1709	21.1223		21.2418	21.5651	21.263	21.2616
P48679	Prelamin-A/C	19.8109	19.7049	19.6687	21.3376	19.9097		19.8872	20.2224		18.7338	20.3106		20.0837	19.4946	19.9792	20.0681
P48037	Annexin A6	22.065	22.0016	22.1052	22.1475	22.1873		22.4587	22.2324		21.9839	22.2759		22.0684	21.8589	22.2267	22.0458
P12346	Serotransferrin	23.5494	23.8457	23.6492	23.8037	23.8776		26.5277	25.9646		26.2769	26.3607		24.3497	23.2795	24.9945	24.3384
P18163	Long-chain-fatty-acid--CoA ligase 1	23.699	23.7456	23.7714	23.6585	24.0723		23.2418	23.5871		23.3869	23.3251		23.5301	23.6577	23.5127	23.8706
P97852	Peroxisomal multifunctional enzyme type 2	16.6332	16.1493	16.091	16.5141	15.9984		16.1714	15.8407		15.7868	15.7323		15.7363	15.9227	15.6911	15.701
Q66HF1	NADH-ubiquinone oxidoreductase 75 kDa subunit, mitochondrial	24.4138	24.5099	24.5412	24.4201	24.5822		23.9564	24.2204		24.3106	24.201		24.3967	24.5432	24.4069	24.4419
Q5XHZ0	Heat shock protein 75 kDa, mitochondrial	15.0272	15.1491	15.198		15.1724		14.7682	14.8362			15.1705		14.6259	15.1299	15.0161	14.8688
P14882	Propionyl-CoA carboxylase alpha chain, mitochondrial	20.4729	20.3385	20.4563	20.1722	20.7254		19.9251	19.7712		20.3777	20.1949		20.1219	20.2271	20.543	20.729
Q6P0K8	Junction plakoglobin	20.2931	21.6207	20.9166	21.5396	21.462		21.1582	21.5785		20.6148	22.191		20.4419	20.8344	21.119	22.1177
Q64428	Trifunctional enzyme subunit alpha, mitochondrial	24.8075	25.0061	24.835	24.59	24.8479		24.4102	24.8056		24.8013	24.7221		24.9417	25.1902	24.7475	24.8988
P34058	Heat shock protein HSP 90-beta	22.7039	22.6663	22.8406	23.1776	23.0009		23.0702	23.2569		21.8755	23.084		22.7031	22.4987	23.1558	23.0711
A2RRU1	Glycogen [starch] synthase, muscle	16.9285	17.9032	18.7453	19.0363	18.3851			15.1913			16.6635		17.8869	17.0631	17.9238	17.3616
P82995	Heat shock protein HSP 90-alpha	18.4617	18.1254	18.3473	19.016	18.7442		19.5564	19.6254		18.6175	19.4478		17.5974	18.0116	19.1937	18.7431
Q9ER34	Aconitate hydratase, mitochondrial	26.228	26.2477	26.3091	26.2814	26.4064		25.6245	25.9504		25.8964	25.7138		26.0766	26.2629	26.1495	26.325
E9PT87	Myosin light chain kinase 3	15.8271		15.8335		16.1699		13.7988							15.7351	15.527
P47858	ATP-dependent 6-phosphofructokinase, muscle type	22.1075	21.9584	22.1523	21.5012	22.0801		21.1024	21.4617		20.9603	21.2756		21.7656	21.3965	21.7716	21.6353
Q68FP1	Gelsolin	18.365	18.2329	18.2147	19.8998	18.7077		23.6081	23.2496		23.3592	22.824		18.4178	17.4476	21.3997	19.2483
P06399	Fibrinogen alpha chain	21.6756	21.7262	21.5339	20.9684	20.1704		26.2942	26.196		26.7021	26.5626		22.5449	21.2303	24.6699	21.1664
Q6IMY8	Heterogeneous nuclear ribonucleoprotein U	14.9342	16.7598	15.1435	16.6171	16.3728		18.3363	17.89		16.2345	17.6798		16.4841	14.7158	16.9018	16.6986
Q63704	Carnitine O-palmitoyltransferase 1, muscle isoform	21.8749	21.92	21.9473	21.7575	22.0663		21.4768	21.7862		21.8538	21.911		21.6692	21.8633	21.7042	21.9341
P46462	Transitional endoplasmic reticulum ATPase	20.993	21.1925	21.2737	21.504	21.1597		20.2429	21.2777		19.5556	21.0721		21.2937	21.036	21.2431	21.1518
Q01177	Plasminogen	18.768	18.8205	18.2034	18.3727	18.4139		25.467	24.7053		25.5125	24.909		19.3199	17.9058	22.9935	19.606
P23606	Protein-glutamine gamma-glutamyltransferase K		15.1207		16.7028	14.2571						14.676			14.0136	14.3971	15.6207
O88600	Heat shock 70 kDa protein 4	16.4325	16.2476	16.7304	17.119	16.7671		16.4871	17.0277		15.7234	16.8849		16.5644	16.0076	16.6553	16.8708
P05197	Elongation factor 2	21.1127	21.1296	21.1142	21.2573	21.2442		21.6961	21.5834		20.3651	21.8263		21.1714	20.6927	21.6867	21.5513
P53534	Glycogen phosphorylase, brain form (Fragment)	22.4832	22.5434	22.5948	22.5569	22.8234		19.5974	21.3251		19.4409	21.361		22.2678	22.3854	22.3702	22.7834
P09812	Glycogen phosphorylase, muscle form	23.7826	23.6337	23.8805	23.8896	23.9898		19.4998	22.3137		19.5256	22.4347		23.5567	23.6218	23.4699	23.996
Q63416	Inter-alpha-trypsin inhibitor heavy chain H3	18.1923	18.6555	18.102	18.1098	17.3412		22.2493	21.8455		22.3082	22.2088		19.2227	17.4623	21.1219	18.617
Q9Z1Y3	Cadherin-2	18.1624	18.3072	18.6563	18.1582	18.3806		17.8103	18.4688		17.7269	18.8773		18.368	18.397	18.2031	18.8277
P05708	Hexokinase-1	20.2363	20.0447	20.4302	20.6162	20.5853		20.0082	20.3131		20.0635	20.4942		20.034	20.1294	20.5458	20.667
Q9Z1P2	Alpha-actinin-1	24.2332	24.2287	24.4814	24.4841	24.2887		23.0616	23.6551		22.9233	23.8419		24.177	24.3342	24.1431	24.6626
P23562	Band 3 anion transport protein	16.036	17.1498	17.8701	16.5323	16.0094		18.1572	17.4032		18.782	18.176		17.5507	18.1307	15.8634	17.9496
Q9QXQ0	Alpha-actinin-4				17.2826						15.9472	17.5907			16.3171		16.7669
Q2TA68	Dynamin-like 120 kDa protein, mitochondrial	17.2695	17.1511	17.4891	16.4793	18.0017		15.8771	16.6677		16.3181	17.3096		17.2025	17.1466	17.6273	17.4719
P06685	Sodium/potassium-transporting ATPase subunit alpha-1	22.6138	22.667	22.722	22.5849	22.7737		22.418	22.507		22.3329	22.3883		22.739	22.6559	22.5353	22.7781
P11507	Sarcoplasmic/endoplasmic reticulum calcium ATPase 2	25.7777	25.909	25.8668	25.9192	26.075		25.8037	26.1439		25.9528	26.0183		25.8429	25.9183	25.8074	26.0618
Q5XI78	2-oxoglutarate dehydrogenase, mitochondrial	24.2769	24.3266	24.3823	24.1999	24.2632		23.9086	24.0943		24.1806	24.1048		24.1229	24.4013	24.1307	24.095
P85972	Vinculin	22.231	22.2006	22.4808	22.4278	22.3332		21.193	21.7352		21.2112	21.9653		22.1495	21.9899	22.0477	22.5077
P13635	Ceruloplasmin	17.4453	18.3775	17.8516	17.1548	17.467		21.6817	20.626		21.0689	21.143		19.0317	17.4678	19.6787	18.5156
Q63803	Guanine nucleotide-binding protein G(s) subunit alpha isoforms XLas	17.642	17.2644	17.493	18.0029	17.6009		18.3196	17.8183		17.7723	17.7587		17.5919	16.9639	17.4111	17.6987
Q63258	Integrin alpha-7	16.1549	16.0224	16.114	16.2847	16.2447		16.0615	16.4462		15.8693	16.4237		16.2121	15.7193	16.1814	16.1523
P02466	Collagen alpha-2(I) chain	19.9647	19.7654	20.5311	20.8102	20.5213		19.7656	20.0352		19.6614	20.3474		20.2413	19.2699	20.5054	20.34
O35413	Sorbin and SH3 domain-containing protein 2	16.7867	16.9465	17.3123	16.9302	17.1963		15.142	16.6186		14.5949	17.2678		17.118	16.5926	17.1023	17.7485
P02454	Collagen alpha-1(I) chain	21.5441	21.1876	21.9491	22.0757	21.8113		21.2938	21.4145		20.8065	22.034		21.6404	20.8206	21.929	21.7581
P56741	Myosin-binding protein C, cardiac-type	25.8284	25.7904	25.8557	25.8624	25.9532		24.7346	25.1565		24.2107	24.8281		25.7701	25.7966	25.6173	26.0126
Q63862	Myosin-11 (Fragments)	14.1387	14.3353	18.7719	18.4032	14.6658			14.6561		14.2736	20.1482		14.7953	13.0558	15.2034	15.8422
Q5SGE0	Leucine-rich PPR motif-containing protein, mitochondrial	17.7964	17.5597	17.8055	17.5302	17.7486		17.5593	16.7308		18.0535	16.8475		17.5214	17.3671	17.5077	17.5301
P06238	Alpha-2-macroglobulin	17.555	17.3299	15.3716	16.2752	14.3242		21.8246	19.9324		20.7219	20.4229		18.2553	14.9874	17.7732	16.3571
P14046	Alpha-1-inhibitor 3	22.1993	22.7802	22.5194	23.0368	22.5095		25.3373	25.0799		24.8938	25.405		23.6093	22.1038	24.0285	23.4745
Q03626	Murinoglobulin-1	18.0535	18.0952	17.4354	18.2779	18.4912		21.9747	20.8973		21.2205	21.269		19.0544	16.7428	18.9634	19.1834
Q63041	Alpha-1-macroglobulin	24.7547	24.1265	24.4611	23.8476	24.7272		25.2552	25.8418		25.2385	25.6197		24.59	24.1321	25.2821	24.1864
P01026	Complement C3	21.8647	22.2082	22.124	21.9939	21.531		25.4749	24.8638		25.1894	25.3297		22.8572	21.7436	23.703	22.4056
P11442	Clathrin heavy chain 1	18.9532	19.1938	19.0304	19.4252	19.4556		19.8044	20.1889		19.0614	20.2693		19.3294	18.9297	19.6018	19.6527
P08649	Complement C4	15.3339	14.2354	16.0003	13.9911	15.2004		20.9804	20.6008		20.8181	21.5192		17.1338	15.1762	19.3136	16.9842
P15800	Laminin subunit beta-2	16.0635	15.7478	16.6165				15.3526	15.8625			16.6758		16.0329		15.8049	16.5421
P02564	Myosin-7	26.42	26.4434	26.5416	26.5397	26.6362		26.062	26.4305		26.102	26.3785		26.5952	26.3027	26.3729	27.0823
P02563	Myosin-6	30.3178	30.2823	30.2975	30.3348	30.3673		29.8466	30.1989		29.9812	29.9439		30.287	30.3477	30.2182	30.5028
Q62812	Myosin-9	18.1459	18.7572	19.1265	20.2725	18.5113		20.9147	20.7213		20.4178	21.3948		18.7403	18.6257	20.2561	19.0672
P04937	Fibronectin	20.0334	19.8793	19.7453	20.0092	18.6143		24.6418	24.491		24.6698	24.8983		20.58	18.5818	23.0012	20.3036
P16086	Spectrin alpha chain, non-erythrocytic 1	20.4593	20.1566	20.1785	20.383	19.9589		19.1762	19.8296		18.6518	19.9794		20.4583	19.8842	19.695	20.5446
D3ZHA0	Filamin-C	21.1101	21.039	21.3904	21.2817	21.1112		21.0612	22.5837		20.8056	22.9382		21.2568	21.087	22.7855	21.5109
P11530	Dystrophin	18.1584	18.1688	18.2204	18.0735	18.1686		17.2632	18.2793		17.773	18.1111		18.1066	17.8737	17.7835	18.379
P30427	Plectin	20.93	20.9855	20.7893	21.2284	21		20.6985	21.149		20.7667	21.17		20.8282	20.9563	20.9257	21.4842
B0LPN4	Ryanodine receptor 2	19.1804	19.3101	19.3815	19.4216	19.3755		18.8777	19.3514		19.0875	19.4569		19.3601	19.5341	19.1658	19.4725

## Sheet: Altered proteins
											Abundance grouped					Abundance (normalized) in sample:
Accession	Description	Coverage [%]	# Peptides	# PSMs	# Unique Peptides	# Protein Groups	# AAs	MW [kDa]	# Razor Peptides		Red	Orange	Green	Yellow		IR1_red	IR2_red	IR3_red	sham3_red	sham1_red		IR1_orange	IR2_orange		IR1_green	IR2_green		IR2_yellow	sham2_yellow	IR3_yellow	IR4_yellow
P85968	6-phosphogluconate dehydrogenase, decarboxylating	3	1	3	1	1	483	53.2	0		0.9	159	235.6	4.5		68556.8	57816.9	90160.1	61916.4	158794		251155	313963		250195	392129			76423	78697	149410
P17764	Acyl-CoA-binding protein	46	13	179	13	1	424	44.7	0		0.9	147.1	248.9	3.1		1.31715e+07	1.32012e+07	1.27751e+07	1.26508e+07	1.16759e+07		9.73874e+06	1.24944e+07		1.06702e+07	1.32574e+07		1.13043e+07	6.46165e+06	2.16156e+07	1.13667e+07
P02770	Albumin	68	42	1159	42	1	608	68.7	0		1.8	188.6	205.7	3.8		1.11991e+08	1.18426e+08	1.0474e+08	1.10558e+08	1.18666e+08		8.22002e+08	2.78718e+08		6.51889e+08	2.9407e+08		1.66465e+08	9.28602e+07	7.87172e+07	3.05949e+08
P07943	Aldo-keto reductase family 1 member B1	18	6	25	6	1	316	35.8	0		3.3	170.8	222.7	3.2		2.61497e+06	2.72409e+06	2.86769e+06	2.60584e+06	2.33502e+06		399158	389178		79192.7	416285		2.27275e+06	256537	2.35064e+06	2.08669e+06
D3ZF77	Aldo-keto reductase family 1 member C15	3	1	8	1	1	324	37.2	0		3.5	167	217	12.6		199572	208116	205429	174619	253147		38183.4	109402		24210.4	93003.3		219736	115062	196677	153053
P02764	Alpha-1-acid glycoprotein	17	3	9	3	1	205	23.6	0		4.3	167.3	222.2	6.3		373157	434315	294122	28202.2	28029.6		2.58035e+06	1.27681e+06		1.92649e+06	1.31199e+06		632388	33465.2	230699	906710
P17475	Alpha-1-antiproteinase	40	14	117	14	1	411	46.1	0		4.7	163.3	226.1	5.8		3.25886e+06	3.37658e+06	3.33226e+06	2.32831e+06	2.70022e+06		2.79931e+07	1.92699e+07		2.38708e+07	2.38681e+07		5.81147e+06	3.26175e+06	2.65932e+06	8.49801e+06
P14046	Alpha-1-inhibitor 3	25	28	218	9	1	1477	163.7	20		5.4	173.3	212	9.3		4.81554e+06	7.20328e+06	6.01209e+06	5.9708e+06	8.60515e+06		4.23918e+07	3.54647e+07		3.11733e+07	4.44284e+07		1.27971e+07	1.16556e+07	4.50716e+06	1.71114e+07
Q63041	Alpha-1-macroglobulin	21	24	80	24	1	1500	167	0		6.4	167	218.4	8.1		2.83075e+07	1.83141e+07	2.30959e+07	2.77735e+07	1.50953e+07		4.00472e+07	6.01395e+07		3.95863e+07	5.15581e+07		2.52545e+07	1.90906e+07	1.83854e+07	4.08015e+07
P24090	Alpha-2-HS-glycoprotein	34	7	49	7	1	352	38	0		6.4	214.7	170	8.9		1.29054e+06	1.63963e+06	1.23661e+06	1.5274e+06	1.27579e+06		1.29439e+07	5.43196e+06		2.50099e+07	8.11014e+06		2.21629e+06	1.77716e+06	1.00994e+06	4.19268e+06
P06238	Alpha-2-macroglobulin	10	10	15	9	1	1472	163.7	0		6.9	177.1	205.9	10.2		192573	164749	42395.4	20512.2	79308.7		3.71415e+06	1.00057e+06		1.72949e+06	1.40576e+06		312892	83941.1	32482.3	224012
Q9QXQ0	Alpha-actinin-4	18	14	169	1	1	911	104.8	0		7.2	225.9	135.8	31.1						159434					63182.9	197391			111520	81643.8
P21396	Amine oxidase [flavin-containing] A	14	6	20	6	1	526	59.5	0		7.7	206.3	104.6	81.4		507567	792470	1.45486e+06	4.17684e+06	904181		453705	583980		410975	1.54872e+06		469076	1.56484e+06	191871	1.52275e+06
P01015	Angiotensinogen	3	1	1	1	1	477	51.9	0		8.6	208.2	168.4	14.8		27388.4	49145.2	63274.8	43099.7	13383.4		210818	203120		141749	243092		85812	22158.3	53248	135865
P07150	Annexin A1	28	8	15	8	1	346	38.8	0		9.2	187	186.3	17.5		744194	549875	909255	1.50305e+06	3.11379e+06		3.84424e+06	1.59768e+06		4.61495e+06	2.05534e+06		605414	796045	1.18715e+06	1.13843e+06
P04639	Apolipoprotein A-I	38	7	22	7	1	259	30	0		11.1	175.3	198.1	15.4		599609	1.11065e+06	851772	470540	935237		6.53748e+06	4.36884e+06		4.69517e+06	4.2004e+06		1.66549e+06	869291	373837	2.82004e+06
P02650	Apolipoprotein E	39	12	45	12	1	312	35.7	0		11.2	171.1	198.1	19.6		752108	696764	690406	534674	1.03723e+06		1.26953e+07	6.17597e+06		1.31681e+07	9.00387e+06		1.20243e+06	820337	417105	3.10782e+06
Q9JJW3	ATP synthase membrane subunit DAPIT, mitochondrial	17	1	1	1	1	58	6.4	0		12.1	215.8	158.7	13.4		180679						143471						168122	140167
P23562	Band 3 anion transport protein	2	2	5	2	1	927	103.1	0		13	165.3	203.2	18.5		67190.4	145416	239572	65964.3	94778.2		292318	173333		450759	296162		191994	253138	287008	59616.3
P26644	Beta-2-glycoprotein 1	17	5	16	5	1	297	33.2	0		13.9	178.8	173	34.3		218990	192076	224070	188531	121632		5.72788e+06	2.67787e+06		5.96842e+06	2.54859e+06		376574	357304	160283	1.3356e+06
P15429	Beta-enolase	35	11	98	7	1	434	47	0		14.8	198.7	162.3	24.3		2.44394e+06	2.04475e+06	2.83228e+06	3.2264e+06	2.37228e+06		11374.2	318035		14017.9	392352		1.81016e+06	1.3604e+06	1.41948e+06	2.03454e+06
Q63514	C4b-binding protein alpha chain	13	7	23	7	1	558	62.2	0		15.6	199.4	146.2	38.7								2.84884e+06	1.38755e+06		2.28043e+06	3.62844e+06					539721
P27139	Carbonic anhydrase 2	10	2	16	2	1	260	29.1	0		16.1	203.2	149.6	31.1		290561	370868	607234	190050	333917		560649	349567		1.26806e+06	456394		514003	441110	901116	472590
P47727	Carbonyl reductase [NADPH] 1	10	2	2	2	1	277	30.6	0		18.3	185.1	162.2	34.4		208000	215098	139441	120154	250069			61049.9					323839	32268	126906	109754
Q9EQV9	Carboxypeptidase B2	2	1	1	1	1	422	48.8	0		18.6	179.9	165.4	36.1								170951	121578		197572	119408
P13635	Ceruloplasmin	12	10	21	10	1	1059	120.8	0		18.9	170.4	181.4	29.3		178466	340547	236522	181167	145923		3.36391e+06	1.61829e+06		2.19978e+06	2.3157e+06		535936	374751	181272	839222
P05371	Clusterin	30	12	72	12	1	447	51.3	0		19.9	129.5	219.9	30.6		252092	252638	77734.7	109760	302702		1.41443e+07	1.22192e+07		1.67102e+07	1.75715e+07		271101	222752	180483	4.92152e+06
B0BNA5	Coactosin-like protein	17	2	2	2	1	142	15.9	0		20	205.3	156.8	17.9						41137.4		590408	456497		356009	410286					79471
P01026	Complement C3	35	45	231	45	1	1663	186.3	0		21.7	184.4	179.3	14.6		3.8188e+06	4.84543e+06	4.57079e+06	3.03032e+06	4.17668e+06		4.66335e+07	3.05321e+07		3.82625e+07	4.21707e+07		7.59783e+06	5.55582e+06	3.5114e+06	1.36556e+07
P08649	Complement C4	7	8	14	8	1	1737	192	0		22.2	167.6	156.3	53.9		41301.7	19288.4	65551.9	37651.9	16283		2.06879e+06	1.59027e+06		1.84873e+06	3.00554e+06		143807	129641	37023.7	651610
Q62930	Complement component C9	14	7	19	7	1	554	62.2	0		22.5	93.8	237.9	45.8		160949	164197	217753	154087	176094		3.06309e+06	2.19139e+06		3.03737e+06	2.82339e+06		241373	200500	215656	1.3158e+06
Q91ZN1	Coronin-1A	2	1	3	1	1	461	51	0		23.1	177.6	167	32.3						35032.6		574630	347488		329920	325417					86790.6
P48199	C-reactive protein	23	4	20	4	1	230	25.5	0		23.8	169.8	174.5	31.8		398875	396684	341551	209053	248624		7.79671e+06	2.70234e+06		4.28918e+06	3.2778e+06		643379	489838	208950	926124
P00564	Creatine kinase M-type	55	16	340	15	1	381	43	1		24.2	177	168.5	30.4		6.1661e+07	6.90068e+07	5.86901e+07	5.64292e+07	6.07647e+07		3.13814e+06	2.05571e+07		6.19423e+06	2.20636e+07		5.75308e+07	4.52101e+07	5.61085e+07	4.37607e+07
P50463	Cysteine and glycine-rich protein 3	14	2	33	2	1	194	20.8	0		25.3	202.7	145.1	26.9		2.915e+06	2.313e+06	3.33601e+06	2.79873e+06	2.4816e+06		269883	1.22897e+06		257774	1.37128e+06		2.59843e+06	2.02847e+06	2.47613e+06	3.68529e+06
P10818	Cytochrome c oxidase subunit 6A1, mitochondrial	14	1	2	1	1	111	12.3	0		25.5	164.6	158	51.9		17889.3	107276	19870.3		9106.48						22353.4		81291.2	144914	8940.63	57777.6
Q99372	Elastin	4	2	2	2	1	870	73.3	0		26.5	221.8	130.1	21.6		29905.9	35029	126816	66925.5	138367		30694.3	43396.7			203960		67465.9	105350		35395
P62630	Elongation factor 1-alpha 1	38	12	105	4	1	462	50.1	0		28	160.9	158.2	53		567897	613278	833779	748864	1.81543e+06		6.75422e+06	4.81517e+06		2.28082e+06	4.29937e+06		698956	910338	458193	2.48823e+06
Q8R4A1	ERO1-like protein alpha	3	1	1	1	1	464	54	0		28.8	177.9	155.8	37.4						307433		40178.2							21623
Q5XI32	F-actin-capping protein subunit beta	5	1	1	1	1	272	30.6	0		28.8	180.5	150	40.6		112063	76947.6	121140	122773	115836			157850		34852.9	124022		63672.7	96805.1	97892.1	115443
P07483	Fatty acid-binding protein, heart	68	8	224	8	1	133	14.8	0		28.9	219.7	120.7	30.7		6.58457e+07	6.15613e+07	5.90775e+07	5.41152e+07	4.22776e+07		2.23964e+06	1.52475e+07		722384	1.56906e+07		5.83832e+07	4.81425e+07	5.90651e+07	3.68429e+07
Q9QX79	Fetuin-B	14	3	13	3	1	378	41.5	0		29.4	159.8	168.1	42.8		170420	251621	219596	157995	161411		2.06399e+06	1.31606e+06		1.71893e+06	1.33665e+06		379465	288628	133951	614688
P06399	Fibrinogen alpha chain	32	22	171	22	1	782	86.6	0		29.6	168.1	168.5	33.8		3.34978e+06	3.46915e+06	3.03639e+06	1.18007e+06	2.05178e+06		8.22913e+07	7.68768e+07		1.09176e+08	9.91148e+07		6.11902e+06	2.35353e+06	2.4602e+06	2.66924e+07
P14480	Fibrinogen beta chain	61	19	227	19	1	479	54.2	0		31.3	173.9	160.7	34.1		3.45028e+06	3.15511e+06	2.08696e+06	765824	1.39494e+06		8.05755e+07	8.21279e+07		1.00286e+08	1.16384e+08		4.80331e+06	1.5802e+06	1.92892e+06	2.84339e+07
P02680	Fibrinogen gamma chain	50	19	163	19	1	445	50.6	0		31.5	128.9	186.4	53.2		2.25853e+06	1.89362e+06	2.13201e+06	733418	1.24456e+06		7.34017e+07	5.87374e+07		9.5282e+07	8.67133e+07		3.52659e+06	1.44476e+06	1.56496e+06	2.15856e+07
P04937	Fibronectin	24	39	131	39	1	2477	272.3	0		32.3	174.4	153.9	39.4		1.07313e+06	964418	878900	401306	1.05527e+06		2.61771e+07	2.3579e+07		2.669e+07	3.12695e+07		1.56742e+06	1.2942e+06	392345	8.39542e+06
P08699	Galectin-3	10	2	2	2	1	262	27.2	0		33.7	238.7	127.6			12543.8		9726.78				693201	174373		278046	157063		19789.4			115922
Q68FP1	Gelsolin	23	13	44	13	1	780	86	0		34.3	164.5	147.5	53.7		337617	308078	304205	428141	978218		1.2786e+07	9.9731e+06		1.07599e+07	7.4251e+06		350201	622735	178747	2.76666e+06
P06866	Haptoglobin	33	11	128	11	1	347	38.5	0		37	151.5	169	42.5		3.81609e+06	4.62744e+06	4.52017e+06	1.52124e+06	1.34088e+06		3.8664e+07	2.02159e+07		2.98153e+07	2.37497e+07		6.87325e+06	1.82638e+06	3.35549e+06	1.21808e+07
P20059	Hemopexin	41	17	206	17	1	460	51.3	0		37.3	155.8	165.6	41.3		5.56271e+06	5.97644e+06	5.55345e+06	2.22604e+06	2.60773e+06		4.86562e+07	1.9536e+07		3.59789e+07	2.25805e+07		8.76124e+06	2.87367e+06	4.17555e+06	1.63409e+07
Q99PS8	Histidine-rich glycoprotein	3	2	7	2	1	525	59	0		38.8	172.4	144.4	44.4			76827	78922.1	66362.3	34462.4		245420	346872		392912	453067		89246.5	162828	17989.7	208922
P43278	Histone H1.0	5	1	2	1	1	194	20.9	0		38.9	166.1	151.9	43.1		75292.7	66700.7	90726.5	85274.8	267615		46732.7	58719.3		14051.5	39812.3		98593.2	80008.4	70543.5	107137
P0CC09	Histone H2A type 2-A	55	5	81	1	1	130	14.1	0		41.9	99.4	161.4	97.4						48030		340545			181988
P97519	Hydroxymethylglutaryl-CoA lyase, mitochondrial	4	1	2	1	1	325	34.2	0		44	43.7	256.8	55.4			78016.3			121160								92530.3
P01836	Ig kappa chain C region, A allele	23	2	7	2	1	106	11.7	0		49	133.6	166	51.3		22370.8	30467.5		213093	541753		949339	493745		638057	694150		54172	214814		39769.4
Q63416	Inter-alpha-trypsin inhibitor heavy chain H3	10	7	19	7	1	887	99	0		51.5	134.8	168.2	45.5		299514	412932	281356	166047	282881		4.98549e+06	3.76828e+06		5.19337e+06	4.84731e+06		611820	402048	180580	2.28209e+06
Q6IFV4	Keratin, type I cytoskeletal 13	15	8	70	2	1	438	47.7	0		65.8	87.2	149.9	97.1				245423	1.81638e+06	50529.9		295405	18296		75886.6	11135.3			305188	1.04761e+06
Q6IFV1	Keratin, type I cytoskeletal 17	36	18	245	8	1	485	52.7	3		66.3	140.9	129.7	63		2.31975e+06	1.60115e+07	9.3765e+06	1.51329e+07	1.21297e+07		8.8625e+06	1.76602e+07		7.1179e+06	3.44843e+07		3.63854e+06	2.82213e+07	1.61363e+07	1.36628e+07
Q6IFU7	Keratin, type I cytoskeletal 42	26	13	119	3	1	452	50.2	0		68.7		81.5	249.8		234213	1.80681e+06	1.59779e+06	2.49073e+06	6.73794e+06		1.05213e+06	2.25787e+06		304322	4.01322e+06		574651	3.06259e+06	962806	1.24269e+06
Q6IG01	Keratin, type II cytoskeletal 1b	13	10	131	3	1	519	57.2	0		71.4	38.9	217.6	72		55246.7	196982	54644.3	199981	73118.9		205948	450143			771853		69145.6	1.03496e+06	118956	185623
Q6IG03	Keratin, type II cytoskeletal 73	11	8	233	2	1	553	60.3	0		88	90.7	113.6	107.7		87646.5	817958	596020	1.63731e+06	182281		323032	642657		68130.3	793471		208630	1.5241e+06	1.43226e+06	779377
Q6IG05	Keratin, type II cytoskeletal 75	19	12	300	2	1	542	59	1		101.9	77.9	39.7	180.6		172069	688103	573704	1.82857e+06	1.34067e+07		403095	132230		225047	2.42557e+06		297922	2.41007e+06	605319	471664
Q8VIF7	Methanethiol oxidase	4	2	3	2	1	472	52.5	0		106.1	144.6	60.2	89.1		204956	270982	227668	275098	233144			48600		34138.5			103666	109894	128651	128759
P84817	Mitochondrial fission 1 protein	15	2	5	2	1	152	17	0		107.5	32.2	12.7	247.6		67520.9	55406.3	106745	92971.3	96773			29594.4					51992.4	26344.8	90685.1	124451
Q03626	Murinoglobulin-1	24	26	183	8	1	1487	165.2	0		108.6	93.8	101.1	96.4		272052	280025	177250	368474	317826		4.12152e+06	1.95308e+06		2.44345e+06	2.52693e+06		544428	595351	109670	511171
Q9QZ76	Myoglobin	68	11	338	11	1	154	17.1	0		115.9	7.1	251.6	25.3		1.56552e+08	1.38021e+08	1.42938e+08	1.36299e+08	1.21059e+08		6.41301e+06	3.17543e+07		2.57288e+06	3.25493e+07		1.44978e+08	1.08258e+08	1.38302e+08	1.05558e+08
E9PT87	Myosin light chain kinase 3	2	1	2	1	1	786	85.5	0		118.1	67.2	104.2	110.4		58134.6		58391.9	73727.3			14250.8								54542.8	47214.8
Q63862	Myosin-11 (Fragments)	4	5	13	4	1	1327	152.4	0		125.6	42.1	134.8	97.5		18037.3	20670.4	447621	25993.2	346674			25818.9		19805.1	1.16204e+06		28432.7	58744.9	8514.78	37728.1
Q62812	Myosin-9	7	9	25	8	1	1961	226.2	0		130.3	111.1	79.7	78.9		290051	443087	572319	373651	1.26659e+06		1.97679e+06	1.7287e+06		1.40078e+06	2.75717e+06		437932	549275	404484	1.25223e+06
P19804	Nucleoside diphosphate kinase B	57	6	87	6	1	152	17.3	0		136.4	83.8	37.8	142		8.7556e+06	7.32456e+06	7.98571e+06	7.20416e+06	8.43981e+06		2.41205e+06	2.5262e+06		994156	2.82907e+06		7.38805e+06	4.0274e+06	7.33196e+06	6.87619e+06
P08721	Osteopontin	5	1	1	1	1	317	34.9	0		151.3	120.1		128.6								508658	99815.3		572547	126712
P31044	Phosphatidylethanolamine-binding protein 1	65	7	45	7	1	187	20.8	0		166.1	51.3	34.9	147.7		6.07887e+06	5.85747e+06	6.97064e+06	5.7335e+06	5.37736e+06		865507	975096		275999	1.09995e+06		5.60392e+06	2.17388e+06	5.59162e+06	4.93689e+06
P16290	Phosphoglycerate mutase 2	44	10	75	7	1	253	28.7	3		167.4	52.7	38.7	141.3		1.15603e+07	8.68336e+06	9.20824e+06	7.89924e+06	9.76303e+06		1.48134e+06	2.61589e+06		1.3705e+06	2.70277e+06		7.82131e+06	3.37946e+06	8.77917e+06	6.91902e+06
Q01177	Plasminogen	48	27	128	27	1	812	90.5	0		170.9		125.6	103.5		446402	462957	301841	349258	339414		4.63792e+07	2.73545e+07		4.78671e+07	3.15032e+07		654458	798000	245570	8.35112e+06
Q63598	Plastin-3	3	2	3	2	1	630	70.6	0		172.1	35.4	36.6	156		48530.3	36230.6	52463.7	40194.2	241854		527165	471964		356369	407038		38878.9	48823.1	30132.5	170860
P10960	Prosaposin	4	2	5	2	1	554	61.1	0		174		121.9	104.1		111437	97101.6	138116	89006	67924.8		1.76245e+06	374683		697499	326021		71946.3	48061.4	87169.6	333186
P05942	Protein S100-A4	17	2	3	2	1	101	11.8	0		180	38.5	37.6	143.8		11457.7	26268.5	52656.7	31160.1	105330		1.15902e+06	609079		401337	452404					331249
P50115	Protein S100-A8	42	3	20	3	1	89	10.2	0		180	44.6	28.8	146.6		24609.1	17593.4	50245				9.61483e+06	1.81504e+06		1.16644e+07	3.28688e+06				18339.1	763680
P50116	Protein S100-A9	41	5	12	5	1	113	13.1	0		185.8	24.6	35.7	154				13461.4				5.30501e+06	946588		8.97153e+06	1.60136e+06				6617.27	338400
Q62975	Protein Z-dependent protease inhibitor	6	2	2	2	1	436	50.2	0		186.2	29.2	17.5	167								551211	357559		434266	549129					123540
P23606	Protein-glutamine gamma-glutamyltransferase K	2	1	1	1	1	824	90.7	0		189.3	46.2		164.5			35628.5		19580.3	106669						26177.6			50386.4	16539.4	21575
P18292	Prothrombin	16	9	25	9	1	617	70.4	0		192.4	21.6	30.4	155.6		115025	148504	116314	9611.76	27814.1		4.4279e+06	3.11112e+06		6.58738e+06	3.12973e+06		215478	185179	69670.7	965696
P05545	Serine protease inhibitor A3K	32	10	53	6	1	416	46.5	0		194.5	61.9		143.6		607162	829505	928639	1.17632e+06	1.80949e+06		5.78882e+06	4.93076e+06		4.83546e+06	5.7044e+06		1.43021e+06	2.16543e+06	653175	2.815e+06
P05544	Serine protease inhibitor A3L	30	11	58	7	1	413	46.2	4		194.5	20.1	12.9	172.5		1.05286e+06	1.35079e+06	935073	1.11157e+06	1.56565e+06		1.05395e+07	6.69392e+06		7.28583e+06	8.42191e+06		2.27205e+06	3.21204e+06	653417	3.8838e+06
Q63556	Serine protease inhibitor A3M (Fragment)	6	2	3	1	1	412	46.1	0		194.8	29.4	13.5	162.3								168566	89718		155512	92348.9			43132.1		63689.5
P09006	Serine protease inhibitor A3N	47	17	81	17	1	418	46.6	0		194.8	19.3	11.1	174.8		2.3525e+06	2.49816e+06	4.39498e+06	703907	665966		2.16799e+07	1.51365e+07		1.79735e+07	1.6147e+07		3.4843e+06	689051	3.10655e+06	1.16922e+07
P12346	Serotransferrin	49	32	368	32	1	698	76.3	0		204.9			195.1		1.22769e+07	1.50756e+07	1.31558e+07	1.5413e+07	1.46428e+07		9.67469e+07	6.5481e+07		8.13094e+07	8.61699e+07		2.13797e+07	2.12125e+07	1.01821e+07	3.3427e+07
P55159	Serum paraoxonase/arylesterase 1	5	1	2	1	1	355	39.3	0		209.7	15.3	33.8	141.2								236107	214346		264897	231617					91235.3
Q925F0	Small muscular protein	45	3	6	3	1	85	9.1	0		210.7	23.5	19	146.8		541442	362686	441433	490360	294065			32160			71233.2		310042	264153	327963	284819
P07632	Superoxide dismutase [Cu-Zn]	43	6	41	6	1	154	15.9	0		214.5	44.7	31.4	109.4		5.93801e+06	3.94649e+06	5.20172e+06	4.70293e+06	4.84932e+06		1.60261e+06	182875		1.12077e+06	170714		2.97391e+06	142909	3.9476e+06	3.84181e+06
P01048	T-kininogen 1	33	11	46	4	1	430	47.7	0		214.9	63.1		122		688387	554290	748790	79624.4	119094		5.36152e+06	1.85332e+06		4.12403e+06	2.42022e+06		748888	118892	537505	2.41507e+06
P08932	T-kininogen 2	39	13	46	6	1	430	47.7	7		233.8	5.8	7.1	153.3		2.19034e+06	1.91961e+06	2.75739e+06	887816	690378		1.62445e+07	6.61064e+06		1.19738e+07	6.99077e+06		2.745e+06	716516	1.99731e+06	6.23355e+06
P31232	Transgelin	11	2	2	2	1	201	22.6	0		333	43.5		23.4				466574		225251		19957.3				703839		69998.1	71766.2
P50137	Transketolase	8	3	6	3	1	623	67.6	0			147.2	212.9	39.9		42353.8	23992	96764	25115	86405.6		988487	573993		558906	549403		39450.8	13117.9	55109.9	188047
P48500	Triosephosphate isomerase	68	12	150	12	1	249	26.8	0			193.7	206.3			1.42414e+07	1.48732e+07	1.31065e+07	1.36339e+07	1.37308e+07		2.88145e+06	4.01911e+06		1.10304e+06	4.37421e+06		1.42058e+07	6.31215e+06	1.2379e+07	1.00931e+07
A0JPQ4	Tripartite motif-containing protein 72	30	11	61	11	1	477	52.8	0			182.2	217.8			3.0026e+06	2.39774e+06	2.98296e+06	2.87522e+06	2.09312e+06		207073	502090		232454	890475		2.53185e+06	2.10417e+06	2.45732e+06	2.20243e+06
Q63610	Tropomyosin alpha-3 chain	25	8	106	2	1	248	29	1			168.2	185	46.8		216324	198274	254537	221277	691712		986662	979612		755579	896812		236502	271479	132452	436896
P09495	Tropomyosin alpha-4 chain	15	5	70	1	1	248	28.5	0			166.6	162.4	71		161078	78117.6	333817	116668	318502		367192	483046		350346	788685		128962	156928	102573	254791
P04276	Vitamin D-binding protein	16	6	13	6	1	476	53.5	0			159.6	175.7	64.7		209146	263809	204958	147226	121562		2.8867e+06	935877		2.06492e+06	670827		404782	69073	117860	1.13847e+06

## Sheet: Heatmap Altered proteins
		Abundance (normalized) in sample:																	Normalized Abundance (Log2) in sample:
Accession	Description	IR1_red	IR2_red	IR3_red	sham3_red	sham1_red		IR1_orange	IR2_orange		IR1_green	IR2_green		IR2_yellow	sham2_yellow	IR3_yellow	IR4_yellow		IR1_red	IR2_red	IR3_red	sham3_red	sham1_red		IR1_orange	IR2_orange		IR1_green	IR2_green		IR2_yellow	sham2_yellow	IR3_yellow	IR4_yellow
P85968	6-phosphogluconate dehydrogenase, decarboxylating	68556.8	57816.9	90160.1	61916.4	158794		251155	313963		250195	392129			76423	78697	149410		16.065	15.8192	16.4602	15.918	17.2768		17.9382	18.2602		17.9327	18.581			16.2217	16.264	17.1889
P17764	Acyl-CoA-binding protein	1.31715e+07	1.32012e+07	1.27751e+07	1.26508e+07	1.16759e+07		9.73874e+06	1.24944e+07		1.06702e+07	1.32574e+07		1.13043e+07	6.46165e+06	2.16156e+07	1.13667e+07		23.6509	23.6542	23.6068	23.5927	23.477		23.2153	23.5748		23.3471	23.6603		23.4304	22.6235	24.3656	23.4383
P02770	Albumin	1.11991e+08	1.18426e+08	1.0474e+08	1.10558e+08	1.18666e+08		8.22002e+08	2.78718e+08		6.51889e+08	2.9407e+08		1.66465e+08	9.28602e+07	7.87172e+07	3.05949e+08		26.7388	26.8194	26.6422	26.7202	26.8223		29.6146	28.0542		29.2801	28.1316		27.3106	26.4686	26.2302	28.1887
P07943	Aldo-keto reductase family 1 member B1	2.61497e+06	2.72409e+06	2.86769e+06	2.60584e+06	2.33502e+06		399158	389178		79192.7	416285		2.27275e+06	256537	2.35064e+06	2.08669e+06		21.3184	21.3773	21.4515	21.3133	21.155		18.6066	18.5701		16.2731	18.6672		21.116	17.9688	21.1646	20.9928
D3ZF77	Aldo-keto reductase family 1 member C15	199572	208116	205429	174619	253147		38183.4	109402		24210.4	93003.3		219736	115062	196677	153053		17.6065	17.667	17.6483	17.4139	17.9496		15.2207	16.7393		14.5633	16.505		17.7454	16.812	17.5855	17.2237
P02764	Alpha-1-acid glycoprotein	373157	434315	294122	28202.2	28029.6		2.58035e+06	1.27681e+06		1.92649e+06	1.31199e+06		632388	33465.2	230699	906710		18.5094	18.7284	18.1661	14.7835	14.7747		21.2991	20.2841		20.8775	20.3233		19.2705	15.0304	17.8156	19.7903
P17475	Alpha-1-antiproteinase	3.25886e+06	3.37658e+06	3.33226e+06	2.32831e+06	2.70022e+06		2.79931e+07	1.92699e+07		2.38708e+07	2.38681e+07		5.81147e+06	3.26175e+06	2.65932e+06	8.49801e+06		21.6359	21.6871	21.6681	21.1509	21.3646		24.7386	24.1998		24.5087	24.5086		22.4705	21.6372	21.3426	23.0187
P14046	Alpha-1-inhibitor 3	4.81554e+06	7.20328e+06	6.01209e+06	5.9708e+06	8.60515e+06		4.23918e+07	3.54647e+07		3.11733e+07	4.44284e+07		1.27971e+07	1.16556e+07	4.50716e+06	1.71114e+07		22.1993	22.7802	22.5194	22.5095	23.0368		25.3373	25.0799		24.8938	25.405		23.6093	23.4745	22.1038	24.0285
Q63041	Alpha-1-macroglobulin	2.83075e+07	1.83141e+07	2.30959e+07	2.77735e+07	1.50953e+07		4.00472e+07	6.01395e+07		3.95863e+07	5.15581e+07		2.52545e+07	1.90906e+07	1.83854e+07	4.08015e+07		24.7547	24.1265	24.4611	24.7272	23.8476		25.2552	25.8418		25.2385	25.6197		24.59	24.1864	24.1321	25.2821
P24090	Alpha-2-HS-glycoprotein	1.29054e+06	1.63963e+06	1.23661e+06	1.5274e+06	1.27579e+06		1.29439e+07	5.43196e+06		2.50099e+07	8.11014e+06		2.21629e+06	1.77716e+06	1.00994e+06	4.19268e+06		20.2995	20.6449	20.238	20.5427	20.283		23.6258	22.373		24.576	22.9513		21.0797	20.7611	19.9458	21.9994
P06238	Alpha-2-macroglobulin	192573	164749	42395.4	20512.2	79308.7		3.71415e+06	1.00057e+06		1.72949e+06	1.40576e+06		312892	83941.1	32482.3	224012		17.555	17.3299	15.3716	14.3242	16.2752		21.8246	19.9324		20.7219	20.4229		18.2553	16.3571	14.9874	17.7732
Q9QXQ0	Alpha-actinin-4					159434					63182.9	197391			111520	81643.8							17.2826					15.9472	17.5907			16.7669	16.3171
P21396	Amine oxidase [flavin-containing] A	507567	792470	1.45486e+06	4.17684e+06	904181		453705	583980		410975	1.54872e+06		469076	1.56484e+06	191871	1.52275e+06		18.9532	19.596	20.4724	21.994	19.7863		18.7914	19.1556		18.6487	20.5626		18.8395	20.5776	17.5498	20.5382
P01015	Angiotensinogen	27388.4	49145.2	63274.8	43099.7	13383.4		210818	203120		141749	243092		85812	22158.3	53248	135865		14.7413	15.5848	15.9493	15.3954	13.7082		17.6856	17.632		17.113	17.8911		16.3889	14.4356	15.7004	17.0518
P07150	Annexin A1	744194	549875	909255	1.50305e+06	3.11379e+06		3.84424e+06	1.59768e+06		4.61495e+06	2.05534e+06		605414	796045	1.18715e+06	1.13843e+06		19.5053	19.0687	19.7943	20.5195	21.5702		21.8743	20.6075		22.1379	20.9709		19.2076	19.6025	20.1791	20.1186
P04639	Apolipoprotein A-I	599609	1.11065e+06	851772	470540	935237		6.53748e+06	4.36884e+06		4.69517e+06	4.2004e+06		1.66549e+06	869291	373837	2.82004e+06		19.1937	20.083	19.7001	18.844	19.835		22.6403	22.0588		22.1627	22.0021		20.6675	19.7295	18.512	21.4273
P02650	Apolipoprotein E	752108	696764	690406	534674	1.03723e+06		1.26953e+07	6.17597e+06		1.31681e+07	9.00387e+06		1.20243e+06	820337	417105	3.10782e+06		19.5206	19.4103	19.3971	19.0283	19.9843		23.5978	22.5582		23.6505	23.1021		20.1975	19.6459	18.6701	21.5675
Q9JJW3	ATP synthase membrane subunit DAPIT, mitochondrial	180679						143471						168122	140167				17.4631						17.1304						17.3591	17.0968
P23562	Band 3 anion transport protein	67190.4	145416	239572	65964.3	94778.2		292318	173333		450759	296162		191994	253138	287008	59616.3		16.036	17.1498	17.8701	16.0094	16.5323		18.1572	17.4032		18.782	18.176		17.5507	17.9496	18.1307	15.8634
P26644	Beta-2-glycoprotein 1	218990	192076	224070	188531	121632		5.72788e+06	2.67787e+06		5.96842e+06	2.54859e+06		376574	357304	160283	1.3356e+06		17.7405	17.5513	17.7736	17.5244	16.8922		22.4496	21.3527		22.5089	21.2813		18.5226	18.4468	17.2903	20.3491
P15429	Beta-enolase	2.44394e+06	2.04475e+06	2.83228e+06	3.2264e+06	2.37228e+06		11374.2	318035		14017.9	392352		1.81016e+06	1.3604e+06	1.41948e+06	2.03454e+06		21.2208	20.9635	21.4335	21.6215	21.1778		13.4735	18.2788		13.775	18.5818		20.7877	20.3756	20.4369	20.9563
Q63514	C4b-binding protein alpha chain							2.84884e+06	1.38755e+06		2.28043e+06	3.62844e+06					539721								21.4419	20.4041		21.1209	21.7909					19.0419
P27139	Carbonic anhydrase 2	290561	370868	607234	190050	333917		560649	349567		1.26806e+06	456394		514003	441110	901116	472590		18.1485	18.5005	19.2119	17.536	18.3491		19.0967	18.4152		20.2742	18.7999		18.9714	18.7508	19.7814	18.8502
P47727	Carbonyl reductase [NADPH] 1	208000	215098	139441	120154	250069			61049.9					323839	32268	126906	109754		17.6662	17.7146	17.0893	16.8745	17.932			15.8977					18.3049	14.9778	16.9534	16.7439
Q9EQV9	Carboxypeptidase B2							170951	121578		197572	119408													17.3832	16.8915		17.592	16.8655
P13635	Ceruloplasmin	178466	340547	236522	181167	145923		3.36391e+06	1.61829e+06		2.19978e+06	2.3157e+06		535936	374751	181272	839222		17.4453	18.3775	17.8516	17.467	17.1548		21.6817	20.626		21.0689	21.143		19.0317	18.5156	17.4678	19.6787
P05371	Clusterin	252092	252638	77734.7	109760	302702		1.41443e+07	1.22192e+07		1.67102e+07	1.75715e+07		271101	222752	180483	4.92152e+06		17.9436	17.9467	16.2463	16.744	18.2075		23.7537	23.5427		23.9942	24.0667		18.0485	17.7651	17.4615	22.2307
B0BNA5	Coactosin-like protein					41137.4		590408	456497		356009	410286					79471						15.3282		19.1714	18.8002		18.4416	18.6463					16.2781
P01026	Complement C3	3.8188e+06	4.84543e+06	4.57079e+06	3.03032e+06	4.17668e+06		4.66335e+07	3.05321e+07		3.82625e+07	4.21707e+07		7.59783e+06	5.55582e+06	3.5114e+06	1.36556e+07		21.8647	22.2082	22.124	21.531	21.9939		25.4749	24.8638		25.1894	25.3297		22.8572	22.4056	21.7436	23.703
P08649	Complement C4	41301.7	19288.4	65551.9	37651.9	16283		2.06879e+06	1.59027e+06		1.84873e+06	3.00554e+06		143807	129641	37023.7	651610		15.3339	14.2354	16.0003	15.2004	13.9911		20.9804	20.6008		20.8181	21.5192		17.1338	16.9842	15.1762	19.3136
Q62930	Complement component C9	160949	164197	217753	154087	176094		3.06309e+06	2.19139e+06		3.03737e+06	2.82339e+06		241373	200500	215656	1.3158e+06		17.2962	17.3251	17.7323	17.2334	17.426		21.5466	21.0634		21.5344	21.429		17.8809	17.6132	17.7184	20.3275
Q91ZN1	Coronin-1A					35032.6		574630	347488		329920	325417					86790.6						15.0964		19.1323	18.4066		18.3318	18.3119					16.4053
P48199	C-reactive protein	398875	396684	341551	209053	248624		7.79671e+06	2.70234e+06		4.28918e+06	3.2778e+06		643379	489838	208950	926124		18.6056	18.5976	18.3817	17.6735	17.9236		22.8944	21.3658		22.0323	21.6443		19.2953	18.9019	17.6728	19.8208
P00564	Creatine kinase M-type	6.1661e+07	6.90068e+07	5.86901e+07	5.64292e+07	6.07647e+07		3.13814e+06	2.05571e+07		6.19423e+06	2.20636e+07		5.75308e+07	4.52101e+07	5.61085e+07	4.37607e+07		25.8779	26.0402	25.8066	25.7499	25.8567		21.5815	24.2931		22.5625	24.3952		25.7778	25.4301	25.7417	25.3831
P50463	Cysteine and glycine-rich protein 3	2.915e+06	2.313e+06	3.33601e+06	2.79873e+06	2.4816e+06		269883	1.22897e+06		257774	1.37128e+06		2.59843e+06	2.02847e+06	2.47613e+06	3.68529e+06		21.4751	21.1413	21.6697	21.4163	21.2428		18.042	20.229		17.9757	20.3871		21.3092	20.952	21.2397	21.8133
P10818	Cytochrome c oxidase subunit 6A1, mitochondrial	17889.3	107276	19870.3		9106.48						22353.4		81291.2	144914	8940.63	57777.6		14.1268	16.711	14.2783		13.1527						14.4482		16.3108	17.1448	13.1262	15.8182
Q99372	Elastin	29905.9	35029	126816	66925.5	138367		30694.3	43396.7			203960		67465.9	105350		35395		14.8681	15.0963	16.9524	16.0303	17.0781		14.9057	15.4053			17.6379		16.0419	16.6848		15.1113
P62630	Elongation factor 1-alpha 1	567897	613278	833779	748864	1.81543e+06		6.75422e+06	4.81517e+06		2.28082e+06	4.29937e+06		698956	910338	458193	2.48823e+06		19.1153	19.2262	19.6693	19.5143	20.7919		22.6874	22.1992		21.1211	22.0357		19.4148	19.796	18.8056	21.2467
Q8R4A1	ERO1-like protein alpha					307433		40178.2							21623								18.2299		15.2941							14.4003
Q5XI32	F-actin-capping protein subunit beta	112063	76947.6	121140	122773	115836			157850		34852.9	124022		63672.7	96805.1	97892.1	115443		16.7739	16.2316	16.8863	16.9056	16.8217			17.2682		15.089	16.9202		15.9584	16.5628	16.5789	16.8168
P07483	Fatty acid-binding protein, heart	6.58457e+07	6.15613e+07	5.90775e+07	5.41152e+07	4.22776e+07		2.23964e+06	1.52475e+07		722384	1.56906e+07		5.83832e+07	4.81425e+07	5.90651e+07	3.68429e+07		25.9726	25.8755	25.8161	25.6895	25.3334		21.0948	23.8621		19.4624	23.9034		25.7991	25.5208	25.8158	25.1349
Q9QX79	Fetuin-B	170420	251621	219596	157995	161411		2.06399e+06	1.31606e+06		1.71893e+06	1.33665e+06		379465	288628	133951	614688		17.3787	17.9409	17.7445	17.2695	17.3004		20.977	20.3278		20.7131	20.3502		18.5336	18.1389	17.0314	19.2295
P06399	Fibrinogen alpha chain	3.34978e+06	3.46915e+06	3.03639e+06	1.18007e+06	2.05178e+06		8.22913e+07	7.68768e+07		1.09176e+08	9.91148e+07		6.11902e+06	2.35353e+06	2.4602e+06	2.66924e+07		21.6756	21.7262	21.5339	20.1704	20.9684		26.2942	26.196		26.7021	26.5626		22.5449	21.1664	21.2303	24.6699
P14480	Fibrinogen beta chain	3.45028e+06	3.15511e+06	2.08696e+06	765824	1.39494e+06		8.05755e+07	8.21279e+07		1.00286e+08	1.16384e+08		4.80331e+06	1.5802e+06	1.92892e+06	2.84339e+07		21.7183	21.5893	20.993	19.5467	20.4118		26.2638	26.2914		26.5796	26.7943		22.1956	20.5917	20.8794	24.7611
P02680	Fibrinogen gamma chain	2.25853e+06	1.89362e+06	2.13201e+06	733418	1.24456e+06		7.34017e+07	5.87374e+07		9.5282e+07	8.67133e+07		3.52659e+06	1.44476e+06	1.56496e+06	2.15856e+07		21.107	20.8527	21.0238	19.4843	20.2472		26.1293	25.8078		26.5057	26.3697		21.7498	20.4624	20.5777	24.3636
P04937	Fibronectin	1.07313e+06	964418	878900	401306	1.05527e+06		2.61771e+07	2.3579e+07		2.669e+07	3.12695e+07		1.56742e+06	1.2942e+06	392345	8.39542e+06		20.0334	19.8793	19.7453	18.6143	20.0092		24.6418	24.491		24.6698	24.8983		20.58	20.3036	18.5818	23.0012
P08699	Galectin-3	12543.8		9726.78				693201	174373		278046	157063		19789.4			115922		13.6147		13.2477				19.4029	17.4118		18.085	17.261		14.2724			16.8228
Q68FP1	Gelsolin	337617	308078	304205	428141	978218		1.2786e+07	9.9731e+06		1.07599e+07	7.4251e+06		350201	622735	178747	2.76666e+06		18.365	18.2329	18.2147	18.7077	19.8998		23.6081	23.2496		23.3592	22.824		18.4178	19.2483	17.4476	21.3997
P06866	Haptoglobin	3.81609e+06	4.62744e+06	4.52017e+06	1.52124e+06	1.34088e+06		3.8664e+07	2.02159e+07		2.98153e+07	2.37497e+07		6.87325e+06	1.82638e+06	3.35549e+06	1.21808e+07		21.8637	22.1418	22.1079	20.5368	20.3547		25.2045	24.269		24.8295	24.5014		22.7126	20.8006	21.6781	23.5381
P20059	Hemopexin	5.56271e+06	5.97644e+06	5.55345e+06	2.22604e+06	2.60773e+06		4.86562e+07	1.9536e+07		3.59789e+07	2.25805e+07		8.76124e+06	2.87367e+06	4.17555e+06	1.63409e+07		22.4074	22.5109	22.405	21.086	21.3144		25.5361	24.2196		25.1006	24.4286		23.0627	21.4545	21.9935	23.962
Q99PS8	Histidine-rich glycoprotein		76827	78922.1	66362.3	34462.4		245420	346872		392912	453067		89246.5	162828	17989.7	208922			16.2293	16.2681	16.0181	15.0727		17.9049	18.404		18.5838	18.7894		16.4455	17.313	14.1349	17.6726
P43278	Histone H1.0	75292.7	66700.7	90726.5	85274.8	267615		46732.7	58719.3		14051.5	39812.3		98593.2	80008.4	70543.5	107137		16.2002	16.0254	16.4692	16.3798	18.0298		15.5121	15.8415		13.7784	15.2809		16.5892	16.2879	16.1062	16.7091
P0CC09	Histone H2A type 2-A					48030		340545			181988												15.5516		18.3775			17.4735
P97519	Hydroxymethylglutaryl-CoA lyase, mitochondrial		78016.3			121160								92530.3						16.2515			16.8866								16.4976
P01836	Ig kappa chain C region, A allele	22370.8	30467.5		213093	541753		949339	493745		638057	694150		54172	214814		39769.4		14.4493	14.895		17.7011	19.0473		19.8566	18.9134		19.2833	19.4049		15.7253	17.7127		15.2794
Q63416	Inter-alpha-trypsin inhibitor heavy chain H3	299514	412932	281356	166047	282881		4.98549e+06	3.76828e+06		5.19337e+06	4.84731e+06		611820	402048	180580	2.28209e+06		18.1923	18.6555	18.102	17.3412	18.1098		22.2493	21.8455		22.3082	22.2088		19.2227	18.617	17.4623	21.1219
Q6IFV4	Keratin, type I cytoskeletal 13			245423	1.81638e+06	50529.9		295405	18296		75886.6	11135.3			305188	1.04761e+06					17.9049	20.7926	15.6249		18.1723	14.1592		16.2116	13.4429			18.2193	19.9987
Q6IFV1	Keratin, type I cytoskeletal 17	2.31975e+06	1.60115e+07	9.3765e+06	1.51329e+07	1.21297e+07		8.8625e+06	1.76602e+07		7.1179e+06	3.44843e+07		3.63854e+06	2.82213e+07	1.61363e+07	1.36628e+07		21.1455	23.9326	23.1606	23.8512	23.532		23.0793	24.074		22.763	25.0394		21.7949	24.7503	23.9438	23.7037
Q6IFU7	Keratin, type I cytoskeletal 42	234213	1.80681e+06	1.59779e+06	2.49073e+06	6.73794e+06		1.05213e+06	2.25787e+06		304322	4.01322e+06		574651	3.06259e+06	962806	1.24269e+06		17.8375	20.785	20.6076	21.2481	22.6839		20.0049	21.1065		18.2152	21.9363		19.1323	21.5463	19.8769	20.245
Q6IG01	Keratin, type II cytoskeletal 1b	55246.7	196982	54644.3	199981	73118.9		205948	450143			771853		69145.6	1.03496e+06	118956	185623		15.7536	17.5877	15.7378	17.6095	16.158		17.6519	18.78			19.558		16.0773	19.9811	16.8601	17.502
Q6IG03	Keratin, type II cytoskeletal 73	87646.5	817958	596020	1.63731e+06	182281		323032	642657		68130.3	793471		208630	1.5241e+06	1.43226e+06	779377		16.4194	19.6417	19.185	20.6429	17.4758		18.3013	19.2937		16.056	19.5978		17.6706	20.5395	20.4499	19.572
Q6IG05	Keratin, type II cytoskeletal 75	172069	688103	573704	1.82857e+06	1.34067e+07		403095	132230		225047	2.42557e+06		297922	2.41007e+06	605319	471664		17.3926	19.3923	19.1299	20.8023	23.6765		18.6208	17.0127		17.7799	21.2099		18.1846	21.2006	19.2073	18.8474
Q8VIF7	Methanethiol oxidase	204956	270982	227668	275098	233144			48600		34138.5			103666	109894	128651	128759		17.645	18.0478	17.7966	18.0696	17.8309			15.5687		15.0591			16.6616	16.7458	16.9731	16.9743
P84817	Mitochondrial fission 1 protein	67520.9	55406.3	106745	92971.3	96773			29594.4					51992.4	26344.8	90685.1	124451		16.043	15.7578	16.7038	16.5045	16.5623			14.853					15.666	14.6852	16.4686	16.9252
Q03626	Murinoglobulin-1	272052	280025	177250	368474	317826		4.12152e+06	1.95308e+06		2.44345e+06	2.52693e+06		544428	595351	109670	511171		18.0535	18.0952	17.4354	18.4912	18.2779		21.9747	20.8973		21.2205	21.269		19.0544	19.1834	16.7428	18.9634
Q9QZ76	Myoglobin	1.56552e+08	1.38021e+08	1.42938e+08	1.36299e+08	1.21059e+08		6.41301e+06	3.17543e+07		2.57288e+06	3.25493e+07		1.44978e+08	1.08258e+08	1.38302e+08	1.05558e+08		27.2221	27.0403	27.0908	27.0222	26.8511		22.6126	24.9204		21.295	24.9561		27.1113	26.6899	27.0432	26.6535
E9PT87	Myosin light chain kinase 3	58134.6		58391.9	73727.3			14250.8								54542.8	47214.8		15.8271		15.8335	16.1699			13.7988								15.7351	15.527
Q63862	Myosin-11 (Fragments)	18037.3	20670.4	447621	25993.2	346674			25818.9		19805.1	1.16204e+06		28432.7	58744.9	8514.78	37728.1		14.1387	14.3353	18.7719	14.6658	18.4032			14.6561		14.2736	20.1482		14.7953	15.8422	13.0558	15.2034
Q62812	Myosin-9	290051	443087	572319	373651	1.26659e+06		1.97679e+06	1.7287e+06		1.40078e+06	2.75717e+06		437932	549275	404484	1.25223e+06		18.1459	18.7572	19.1265	18.5113	20.2725		20.9147	20.7213		20.4178	21.3948		18.7403	19.0672	18.6257	20.2561
P19804	Nucleoside diphosphate kinase B	8.7556e+06	7.32456e+06	7.98571e+06	7.20416e+06	8.43981e+06		2.41205e+06	2.5262e+06		994156	2.82907e+06		7.38805e+06	4.0274e+06	7.33196e+06	6.87619e+06		23.0618	22.8043	22.929	22.7804	23.0088		21.2018	21.2685		19.9231	21.4319		22.8168	21.9414	22.8058	22.7132
P08721	Osteopontin							508658	99815.3		572547	126712													18.9563	16.607		19.127	16.9512
P31044	Phosphatidylethanolamine-binding protein 1	6.07887e+06	5.85747e+06	6.97064e+06	5.7335e+06	5.37736e+06		865507	975096		275999	1.09995e+06		5.60392e+06	2.17388e+06	5.59162e+06	4.93689e+06		22.5354	22.4818	22.7329	22.451	22.3585		19.7232	19.8952		18.0743	20.069		22.418	21.0518	22.4148	22.2352
P16290	Phosphoglycerate mutase 2	1.15603e+07	8.68336e+06	9.20824e+06	7.89924e+06	9.76303e+06		1.48134e+06	2.61589e+06		1.3705e+06	2.70277e+06		7.82131e+06	3.37946e+06	8.77917e+06	6.91902e+06		23.4627	23.0498	23.1345	22.9133	23.2189		20.4985	21.3189		20.3863	21.366		22.899	21.6884	23.0657	22.7221
Q01177	Plasminogen	446402	462957	301841	349258	339414		4.63792e+07	2.73545e+07		4.78671e+07	3.15032e+07		654458	798000	245570	8.35112e+06		18.768	18.8205	18.2034	18.4139	18.3727		25.467	24.7053		25.5125	24.909		19.3199	19.606	17.9058	22.9935
Q63598	Plastin-3	48530.3	36230.6	52463.7	40194.2	241854		527165	471964		356369	407038		38878.9	48823.1	30132.5	170860		15.5666	15.1449	15.679	15.2947	17.8838		19.0079	18.8483		18.443	18.6348		15.2467	15.5753	14.879	17.3825
P10960	Prosaposin	111437	97101.6	138116	89006	67924.8		1.76245e+06	374683		697499	326021		71946.3	48061.4	87169.6	333186		16.7659	16.5672	17.0755	16.4416	16.0517		20.7492	18.5153		19.4118	18.3146		16.1346	15.5526	16.4115	18.346
P05942	Protein S100-A4	11457.7	26268.5	52656.7	31160.1	105330		1.15902e+06	609079		401337	452404					331249		13.484	14.681	15.6843	14.9274	16.6846		20.1445	19.2163		18.6145	18.7873					18.3376
P50115	Protein S100-A8	24609.1	17593.4	50245				9.61483e+06	1.81504e+06		1.16644e+07	3.28688e+06				18339.1	763680		14.5869	14.1027	15.6167				23.1968	20.7916		23.4756	21.6483				14.1626	19.5426
P50116	Protein S100-A9			13461.4				5.30501e+06	946588		8.97153e+06	1.60136e+06				6617.27	338400				13.7165				22.3389	19.8524		23.0969	20.6109				12.692	18.3684
Q62975	Protein Z-dependent protease inhibitor							551211	357559		434266	549129					123540								19.0722	18.4478		18.7282	19.0668					16.9146
P23606	Protein-glutamine gamma-glutamyltransferase K		35628.5		19580.3	106669						26177.6			50386.4	16539.4	21575			15.1207		14.2571	16.7028						14.676			15.6207	14.0136	14.3971
P18292	Prothrombin	115025	148504	116314	9611.76	27814.1		4.4279e+06	3.11112e+06		6.58738e+06	3.12973e+06		215478	185179	69670.7	965696		16.8116	17.1801	16.8277	13.2306	14.7635		22.0782	21.569		22.6513	21.5776		17.7172	17.4986	16.0883	19.8812
P05545	Serine protease inhibitor A3K	607162	829505	928639	1.17632e+06	1.80949e+06		5.78882e+06	4.93076e+06		4.83546e+06	5.7044e+06		1.43021e+06	2.16543e+06	653175	2.815e+06		19.2117	19.6619	19.8248	20.1659	20.7871		22.4648	22.2334		22.2052	22.4436		20.4478	21.0462	19.3171	21.4247
P05544	Serine protease inhibitor A3L	1.05286e+06	1.35079e+06	935073	1.11157e+06	1.56565e+06		1.05395e+07	6.69392e+06		7.28583e+06	8.42191e+06		2.27205e+06	3.21204e+06	653417	3.8838e+06		20.0059	20.3654	19.8347	20.0842	20.5783		23.3293	22.6744		22.7967	23.0057		21.1156	21.6151	19.3176	21.889
Q63556	Serine protease inhibitor A3M (Fragment)							168566	89718		155512	92348.9			43132.1		63689.5								17.363	16.4531		17.2467	16.4948			15.3965		15.9588
P09006	Serine protease inhibitor A3N	2.3525e+06	2.49816e+06	4.39498e+06	703907	665966		2.16799e+07	1.51365e+07		1.79735e+07	1.6147e+07		3.4843e+06	689051	3.10655e+06	1.16922e+07		21.1658	21.2524	22.0674	19.425	19.3451		24.3699	23.8515		24.0994	23.9448		21.7324	19.3943	21.5669	23.479
P12346	Serotransferrin	1.22769e+07	1.50756e+07	1.31558e+07	1.5413e+07	1.46428e+07		9.67469e+07	6.5481e+07		8.13094e+07	8.61699e+07		2.13797e+07	2.12125e+07	1.01821e+07	3.3427e+07		23.5494	23.8457	23.6492	23.8776	23.8037		26.5277	25.9646		26.2769	26.3607		24.3497	24.3384	23.2795	24.9945
P55159	Serum paraoxonase/arylesterase 1							236107	214346		264897	231617					91235.3								17.8491	17.7096		18.0151	17.8214					16.4773
Q925F0	Small muscular protein	541442	362686	441433	490360	294065			32160			71233.2		310042	264153	327963	284819		19.0464	18.4684	18.7518	18.9035	18.1658			14.973			16.1203		18.2421	18.011	18.3232	18.1197
P07632	Superoxide dismutase [Cu-Zn]	5.93801e+06	3.94649e+06	5.20172e+06	4.70293e+06	4.84932e+06		1.60261e+06	182875		1.12077e+06	170714		2.97391e+06	142909	3.9476e+06	3.84181e+06		22.5015	21.9121	22.3106	22.1651	22.2094		20.612	17.4805		20.0961	17.3812		21.5039	17.1247	21.9125	21.8734
P01048	T-kininogen 1	688387	554290	748790	79624.4	119094		5.36152e+06	1.85332e+06		4.12403e+06	2.42022e+06		748888	118892	537505	2.41507e+06		19.3929	19.0803	19.5142	16.2809	16.8617		22.3542	20.8217		21.9756	21.2067		19.5144	16.8593	19.0359	21.2036
P08932	T-kininogen 2	2.19034e+06	1.91961e+06	2.75739e+06	887816	690378		1.62445e+07	6.61064e+06		1.19738e+07	6.99077e+06		2.745e+06	716516	1.99731e+06	6.23355e+06		21.0627	20.8724	21.3949	19.7599	19.397		23.9534	22.6564		23.5134	22.737		21.3884	19.4506	20.9296	22.5716
P31232	Transgelin			466574		225251		19957.3				703839		69998.1	71766.2						18.8317		17.7812		14.2846				19.4249		16.095	16.131
P50137	Transketolase	42353.8	23992	96764	25115	86405.6		988487	573993		558906	549403		39450.8	13117.9	55109.9	188047		15.3702	14.5503	16.5622	14.6163	16.3988		19.9149	19.1307		19.0922	19.0675		15.2678	13.6792	15.75	17.5207
P48500	Triosephosphate isomerase	1.42414e+07	1.48732e+07	1.31065e+07	1.36339e+07	1.37308e+07		2.88145e+06	4.01911e+06		1.10304e+06	4.37421e+06		1.42058e+07	6.31215e+06	1.2379e+07	1.00931e+07		23.7636	23.8262	23.6438	23.7007	23.7109		21.4584	21.9384		20.073	22.0606		23.76	22.5897	23.5614	23.2669
A0JPQ4	Tripartite motif-containing protein 72	3.0026e+06	2.39774e+06	2.98296e+06	2.87522e+06	2.09312e+06		207073	502090		232454	890475		2.53185e+06	2.10417e+06	2.45732e+06	2.20243e+06		21.5178	21.1932	21.5083	21.4552	20.9972		17.6598	18.9376		17.8266	19.7642		21.2718	21.0048	21.2287	21.0707
Q63610	Tropomyosin alpha-3 chain	216324	198274	254537	221277	691712		986662	979612		755579	896812		236502	271479	132452	436896		17.7228	17.5971	17.9575	17.7555	19.3998		19.9122	19.9019		19.5272	19.7744		17.8515	18.0505	17.0151	18.7369
P09495	Tropomyosin alpha-4 chain	161078	78117.6	333817	116668	318502		367192	483046		350346	788685		128962	156928	102573	254791		17.2974	16.2534	18.3487	16.8321	18.2809		18.4862	18.8818		18.4184	19.5891		16.9766	17.2597	16.6463	17.959
P04276	Vitamin D-binding protein	209146	263809	204958	147226	121562		2.8867e+06	935877		2.06492e+06	670827		404782	69073	117860	1.13847e+06		17.6742	18.0091	17.645	17.1677	16.8913		21.461	19.836		20.9777	19.3556		18.6268	16.0758	16.8467	20.1187
