# Supplementary material for: Protein Alterations in Cardiac Ischemia/Reperfusion Revealed by Spatial-Omics
Source: Int J Mol Sci. 2022 Nov 10;23(22):13847. doi: 10.3390/ijms232213847 (PMC9692276; doi:10.3390/ijms232213847)
Supplement: Supplementary file 1 [file ijms-23-13847-s001.zip › 20220921_SupplTabS4_Pathwayanalysis.xlsx]

## Sheet: SupplTabS4
Supplementary Table S4. Pathways analyses including the significantly up- or downregulated proteins were performed using EnrichR with Reactome’s cell signaling database. The pathways were ranked by the combined score.
	See the different worksheets for the results
	Pathways upregulated		Pathways Downregulated
	Green vs Red		Green vs Red
	Yellow vs Red		Yellow vs Red
	Orange vs Red		Orange vs Red
	Orange vs Yellow		Orange vs Yellow
	Green vs Yellow		Green vs Yellow
	Green vs Orange		Green vs Orange

## Sheet: UpinGreenvsRed
Term	Pathway identifier	Overlap	P-value	Adjusted P-value	Odds Ratio	Combined Score	Genes
Platelet degranulation	R-HSA-114608	16/105	1.80557e-24	3.06947e-22	93.942	5135.92	FGB;FGA;ORM1;ITIH3;SERPINA1;AHSG;FGG;FN1;APOA1;PLG;CLU;TF;APOH;PSAP;A2M;HRG
Response to elevated platelet cytosolic Ca2+	R-HSA-76005	16/110	3.99004e-24	3.39154e-22	88.9227	4791	FGB;FGA;ORM1;ITIH3;SERPINA1;AHSG;FGG;FN1;APOA1;PLG;CLU;TF;APOH;PSAP;A2M;HRG
GRB2:SOS provides linkage to MAPK signaling for Integrins	R-HSA-354194	4/15	6.33527e-08	1.35408e-06	144.982	2403.01	FGB;FGA;FGG;FN1
p130Cas linkage to MAPK signaling for integrins	R-HSA-372708	4/15	6.33527e-08	1.35408e-06	144.982	2403.01	FGB;FGA;FGG;FN1
Platelet activation, signaling and aggregation	R-HSA-76002	17/253	9.83167e-20	5.57128e-18	38.3727	1679.42	FGB;FGA;ORM1;ITIH3;SERPINA1;AHSG;FGG;FN1;APOA1;PLG;F2;CLU;TF;APOH;PSAP;A2M;HRG
Common Pathway of Fibrin Clot Formation	R-HSA-140875	4/22	3.34791e-07	6.32383e-06	88.5689	1320.54	FGB;FGA;FGG;F2
Terminal pathway of complement	R-HSA-166665	2/8	0.000198269	0.00168529	127.821	1089.78	C9;CLU
Platelet Aggregation (Plug Formation)	R-HSA-76009	5/37	4.84398e-08	1.35408e-06	63.5013	1069.55	FGB;FGA;FGG;FN1;F2
Formation of Fibrin Clot (Clotting Cascade)	R-HSA-140877	5/39	6.37213e-08	1.35408e-06	59.7599	990.147	FGB;FGA;FGG;A2M;F2
Integrin alphaIIb beta3 signaling	R-HSA-354192	4/27	7.95238e-07	1.3519e-05	69.2974	973.256	FGB;FGA;FGG;FN1
Pentose phosphate pathway (hexose monophosphate shunt)	R-HSA-71336	2/9	0.000254477	0.00201022	109.555	906.71	PGD;TKT
HDL-mediated lipid transport	R-HSA-194223	3/19	1.74844e-05	0.000185772	73.2721	802.637	APOA1;APOE;A2M
MAP2K and MAPK activation	R-HSA-5674135	4/38	3.27203e-06	4.27881e-05	46.8518	591.742	FGB;FGA;FGG;FN1
Dissolution of Fibrin Clot	R-HSA-75205	2/13	0.000547562	0.00387856	69.7028	523.47	PLG;HRG
Hemostasis	R-HSA-109582	17/552	4.49131e-14	1.90881e-12	16.6702	512.343	FGB;FGA;ORM1;ITIH3;SERPINA1;AHSG;FGG;FN1;APOA1;PLG;F2;CLU;TF;APOH;PSAP;A2M;HRG
Regulation of Complement cascade	R-HSA-977606	3/26	4.62908e-05	0.00044829	50.954	508.55	C3;C9;C4BPA
Integrin cell surface interactions	R-HSA-216083	5/67	1.00947e-06	1.56009e-05	32.7255	451.811	FGB;FGA;FGG;SPP1;FN1
Scavenging by Class B Receptors	R-HSA-3000471	1/5	0.0134285	0.0262786	94.066	405.46	APOA1
Metabolism of Angiotensinogen to Angiotensins	R-HSA-2022377	2/16	0.000838041	0.0054795	54.7582	387.932	CPB2;AGT
Chylomicron-mediated lipid transport	R-HSA-174800	2/17	0.000948138	0.00575655	51.1051	355.743	APOA1;APOE
Complement cascade	R-HSA-166658	5/80	2.447e-06	3.46659e-05	27.0354	349.315	CRP;C3;C9;C4BPA;CLU
Lipoprotein metabolism	R-HSA-174824	3/34	0.000104925	0.000938804	37.7894	346.236	APOA1;APOE;A2M
Fibronectin matrix formation	R-HSA-1566977	1/6	0.0160929	0.029716	75.2491	310.732	FN1
Activation of C3 and C5	R-HSA-174577	1/6	0.0160929	0.029716	75.2491	310.732	C3
Scavenging by Class A Receptors	R-HSA-3000480	2/19	0.00118803	0.00673216	45.0882	303.69	APOA1;APOE
Regulation of Insulin-like Growth Factor (IGF) transport and uptake by Insulin-like Growth Factor Binding Proteins (IGFBPs)	R-HSA-381426	2/21	0.00145395	0.00797325	40.3381	263.548	PLG;F2
Intrinsic Pathway of Fibrin Clot Formation	R-HSA-140837	2/22	0.00159658	0.00848182	38.3192	246.772	F2;A2M
Binding and Uptake of Ligands by Scavenger Receptors	R-HSA-2173782	4/74	4.7466e-05	0.00044829	22.7154	226.143	HPX;HP;APOA1;APOE
Scavenging of heme from plasma	R-HSA-2168880	3/46	0.000260146	0.00201022	27.2271	224.74	HPX;HP;APOA1
Transport of gamma-carboxylated protein precursors from the endoplasmic reticulum to the Golgi apparatus	R-HSA-159763	1/9	0.0240438	0.0408745	47.0236	175.298	F2
Removal of aminoterminal propeptides from gamma-carboxylated proteins	R-HSA-159782	1/10	0.0266801	0.0444668	41.7966	151.464	F2
Gamma-carboxylation of protein precursors	R-HSA-159740	1/10	0.0266801	0.0444668	41.7966	151.464	F2
Gamma-carboxylation, transport, and amino-terminal cleavage of proteins	R-HSA-159854	1/11	0.0293093	0.0479095	37.6151	132.776	F2
Amyloid fiber formation	R-HSA-977225	3/68	0.000823607	0.0054795	17.9919	127.775	FGA;GSN;APOA1
Extracellular matrix organization	R-HSA-1474244	7/283	1.05756e-05	0.000119857	10.6144	121.609	FGB;FGA;FGG;SPP1;FN1;PLG;A2M
Lipid digestion, mobilization, and transport	R-HSA-73923	3/71	0.000933939	0.00575655	17.1955	119.958	APOA1;APOE;A2M
Caspase-mediated cleavage of cytoskeletal proteins	R-HSA-264870	1/12	0.0319316	0.0509839	34.1938	117.769	GSN
Advanced glycosylation endproduct receptor signaling	R-HSA-879415	1/13	0.034547	0.0533908	31.3428	105.482	LGALS3
Retinoid metabolism and transport	R-HSA-975634	2/42	0.00574903	0.0162889	19.1404	98.74	APOA1;APOE
Iron uptake and transport	R-HSA-917937	2/43	0.0060191	0.0167745	18.6726	95.4696	TF;CP
RHO GTPases activate CIT	R-HSA-5625900	1/16	0.0423515	0.0637146	25.0704	79.2665	MYH9
Metabolism of fat-soluble vitamins	R-HSA-6806667	2/51	0.00838254	0.0206526	15.6177	74.6779	APOA1;APOE
RHO GTPases Activate ROCKs	R-HSA-5627117	1/17	0.0449392	0.0664318	23.5024	72.9148	MYH9
ABC transporters in lipid homeostasis	R-HSA-1369062	1/17	0.0449392	0.0664318	23.5024	72.9148	APOA1
Innate Immune System	R-HSA-168249	11/807	8.43015e-06	0.000102366	6.15432	71.9052	FGB;CRP;C3;LGALS3;FGA;C9;FGG;FN1;MYH9;C4BPA;CLU
Degradation of the extracellular matrix	R-HSA-1474228	3/106	0.00294963	0.013927	11.3324	66.0233	SPP1;PLG;A2M
Initial triggering of complement	R-HSA-166663	2/58	0.0107378	0.0252093	13.6607	61.9375	CRP;C3
RHO GTPases activate PAKs	R-HSA-5627123	1/21	0.0552216	0.0809282	18.7981	54.4469	MYH9
Signaling by PDGF	R-HSA-186797	6/364	0.000431203	0.00318715	6.83939	52.9979	FGB;FGA;FGG;SPP1;FN1;PLG
Peptide ligand-binding receptors	R-HSA-375276	4/193	0.00182396	0.00939615	8.36275	52.7418	C3;PSAP;F2;AGT
Sema4D induced cell migration and growth-cone collapse	R-HSA-416572	1/24	0.062862	0.0898029	16.3437	45.22	MYH9
Metal ion SLC transporters	R-HSA-425410	1/25	0.0653953	0.0926434	15.6619	42.7149	CP
Gastrin-CREB signalling pathway via PKC and MAPK	R-HSA-881907	6/432	0.00105459	0.0061821	5.7277	39.2611	FGB;FGA;FGG;FN1;F2;AGT
Sema4D in semaphorin signaling	R-HSA-400685	1/27	0.0704418	0.0989678	14.4557	38.3506	MYH9
GRB2 events in EGFR signaling	R-HSA-179812	4/235	0.00370968	0.013927	6.82771	38.2134	FGB;FGA;FGG;FN1
SHC1 events in EGFR signaling	R-HSA-180336	4/235	0.00370968	0.013927	6.82771	38.2134	FGB;FGA;FGG;FN1
SOS-mediated signalling	R-HSA-112412	4/235	0.00370968	0.013927	6.82771	38.2134	FGB;FGA;FGG;FN1
SHC1 events in ERBB4 signaling	R-HSA-1250347	4/235	0.00370968	0.013927	6.82771	38.2134	FGB;FGA;FGG;FN1
RAF/MAP kinase cascade	R-HSA-5673001	4/235	0.00370968	0.013927	6.82771	38.2134	FGB;FGA;FGG;FN1
FRS-mediated FGFR2 signaling	R-HSA-5654700	4/236	0.00376617	0.013927	6.79793	37.944	FGB;FGA;FGG;FN1
FRS-mediated FGFR4 signaling	R-HSA-5654712	4/236	0.00376617	0.013927	6.79793	37.944	FGB;FGA;FGG;FN1
FRS-mediated FGFR3 signaling	R-HSA-5654706	4/236	0.00376617	0.013927	6.79793	37.944	FGB;FGA;FGG;FN1
FRS-mediated FGFR1 signaling	R-HSA-5654693	4/236	0.00376617	0.013927	6.79793	37.944	FGB;FGA;FGG;FN1
Peptide hormone metabolism	R-HSA-2980736	2/81	0.0202334	0.03583	9.67235	37.7262	CPB2;AGT
ARMS-mediated activation	R-HSA-170984	4/239	0.00393917	0.013927	6.71013	37.1525	FGB;FGA;FGG;FN1
Signalling to p38 via RIT and RIN	R-HSA-187706	4/239	0.00393917	0.013927	6.71013	37.1525	FGB;FGA;FGG;FN1
Frs2-mediated activation	R-HSA-170968	4/240	0.00399801	0.013927	6.68136	36.8942	FGB;FGA;FGG;FN1
MAPK1/MAPK3 signaling	R-HSA-5684996	4/241	0.00405745	0.013927	6.65283	36.6385	FGB;FGA;FGG;FN1
Prolonged ERK activation events	R-HSA-169893	4/242	0.00411748	0.013927	6.62454	36.3854	FGB;FGA;FGG;FN1
Signaling by Leptin	R-HSA-2586552	4/243	0.00417811	0.013927	6.59649	36.1349	FGB;FGA;FGG;FN1
Interleukin receptor SHC signaling	R-HSA-912526	4/245	0.00430119	0.0139966	6.54108	35.6414	FGB;FGA;FGG;FN1
Signalling to RAS	R-HSA-167044	4/246	0.00436364	0.0139966	6.51372	35.3985	FGB;FGA;FGG;FN1
VEGFR2 mediated cell proliferation	R-HSA-5218921	4/248	0.00449037	0.0141364	6.45967	34.9198	FGB;FGA;FGG;FN1
Transferrin endocytosis and recycling	R-HSA-917977	1/29	0.0754615	0.104296	13.4218	34.6838	TF
HSF1 activation	R-HSA-3371511	1/29	0.0754615	0.104296	13.4218	34.6838	EEF1A1
Interleukin-2 signaling	R-HSA-451927	4/252	0.00475126	0.0144449	6.35419	33.9908	FGB;FGA;FGG;FN1
Signalling to ERKs	R-HSA-187687	4/253	0.00481805	0.0144449	6.32835	33.7642	FGB;FGA;FGG;FN1
Interleukin-3, 5 and GM-CSF signaling	R-HSA-512988	4/261	0.00537524	0.015755	6.12887	32.0292	FGB;FGA;FGG;FN1
NCAM signaling for neurite out-growth	R-HSA-375165	4/266	0.00574459	0.0162889	6.01038	31.0105	FGB;FGA;FGG;FN1
Thrombin signalling through proteinase activated receptors (PARs)	R-HSA-456926	1/32	0.0829412	0.1128	12.1211	30.177	F2
Activation of Matrix Metalloproteinases	R-HSA-1592389	1/32	0.0829412	0.1128	12.1211	30.177	PLG
Cargo concentration in the ER	R-HSA-5694530	1/33	0.0854213	0.1151	11.7417	28.8866	SERPINA1
Visual phototransduction	R-HSA-2187338	2/97	0.0282927	0.0466967	8.03684	28.6526	APOA1;APOE
IRS-mediated signalling	R-HSA-112399	4/284	0.00721417	0.0191565	5.61886	27.7106	FGB;FGA;FGG;FN1
MAPK family signaling cascades	R-HSA-5683057	4/284	0.00721417	0.0191565	5.61886	27.7106	FGB;FGA;FGG;FN1
EPHA-mediated growth cone collapse	R-HSA-3928663	1/34	0.0878947	0.116735	11.3854	27.6848	MYH9
Insulin receptor signalling cascade	R-HSA-74751	4/287	0.00748108	0.0191565	5.55845	27.2107	FGB;FGA;FGG;FN1
IGF1R signaling cascade	R-HSA-2428924	4/288	0.00757149	0.0191565	5.53859	27.047	FGB;FGA;FGG;FN1
Signaling by Type 1 Insulin-like Growth Factor 1 Receptor (IGF1R)	R-HSA-2404192	4/288	0.00757149	0.0191565	5.53859	27.047	FGB;FGA;FGG;FN1
IRS-related events triggered by IGF1R	R-HSA-2428928	4/288	0.00757149	0.0191565	5.53859	27.047	FGB;FGA;FGG;FN1
Cell surface interactions at the vascular wall	R-HSA-202733	2/101	0.0304784	0.049346	7.71057	26.9156	FN1;F2
FCERI mediated MAPK activation	R-HSA-2871796	4/289	0.00766261	0.0191565	5.51888	26.8847	FGB;FGA;FGG;FN1
Apoptotic cleavage of cellular proteins	R-HSA-111465	1/37	0.0952757	0.124591	10.435	24.5325	GSN
Signaling by Insulin receptor	R-HSA-74752	4/311	0.00985415	0.0239315	5.11765	23.6429	FGB;FGA;FGG;FN1
Gamma carboxylation, hypusine formation and arylsulfatase activation	R-HSA-163841	1/39	0.100164	0.129984	9.88481	22.7444	F2
PPARA activates gene expression	R-HSA-1989781	2/113	0.0374198	0.0573096	6.87283	22.5811	APOA1;AGT
VEGFA-VEGFR2 Pathway	R-HSA-4420097	4/320	0.010857	0.0252093	4.96962	22.4773	FGB;FGA;FGG;FN1
Class A/1 (Rhodopsin-like receptors)	R-HSA-373076	4/323	0.0112055	0.0252093	4.92213	22.107	C3;PSAP;F2;AGT
Signaling by SCF-KIT	R-HSA-1433557	4/325	0.0114417	0.0252093	4.89097	21.865	FGB;FGA;FGG;FN1
Metabolism of proteins	R-HSA-392499	9/1074	0.00215182	0.0107591	3.54573	21.7759	EEF1A1;FGA;CPB2;SERPINA1;GSN;APOA1;PLG;F2;AGT
Regulation of lipid metabolism by Peroxisome proliferator-activated receptor alpha (PPARalpha)	R-HSA-400206	2/116	0.0392416	0.0595632	6.69096	21.6654	APOA1;AGT
Signaling by VEGF	R-HSA-194138	4/328	0.0118021	0.0252093	4.84494	21.509	FGB;FGA;FGG;FN1
Downstream signaling of activated FGFR2	R-HSA-5654696	4/329	0.0119239	0.0252093	4.82978	21.3921	FGB;FGA;FGG;FN1
Downstream signaling of activated FGFR4	R-HSA-5654716	4/329	0.0119239	0.0252093	4.82978	21.3921	FGB;FGA;FGG;FN1
Downstream signaling of activated FGFR3	R-HSA-5654708	4/329	0.0119239	0.0252093	4.82978	21.3921	FGB;FGA;FGG;FN1
Signaling by ERBB4	R-HSA-1236394	4/330	0.0120464	0.0252093	4.81472	21.2762	FGB;FGA;FGG;FN1
Glycosphingolipid metabolism	R-HSA-1660662	1/41	0.105026	0.135261	9.38962	21.16	PSAP
Signaling by FGFR4	R-HSA-5654743	4/332	0.012294	0.0252093	4.78488	21.047	FGB;FGA;FGG;FN1
Downstream signaling of activated FGFR1	R-HSA-5654687	4/332	0.012294	0.0252093	4.78488	21.047	FGB;FGA;FGG;FN1
Signaling by FGFR3	R-HSA-5654741	4/333	0.012419	0.0252093	4.77009	20.9337	FGB;FGA;FGG;FN1
Signaling by FGFR1	R-HSA-5654736	4/336	0.0127989	0.0255977	4.72627	20.599	FGB;FGA;FGG;FN1
Downstream signal transduction	R-HSA-186763	4/341	0.0134484	0.0262786	4.65496	20.0577	FGB;FGA;FGG;FN1
Classical antibody-mediated complement activation	R-HSA-173623	1/43	0.109862	0.140425	8.9416	19.7478	CRP
DAP12 signaling	R-HSA-2424491	4/344	0.0138481	0.0267521	4.61318	19.7426	FGB;FGA;FGG;FN1
Signaling by EGFR	R-HSA-177929	4/355	0.0153783	0.0293744	4.4661	18.645	FGB;FGA;FGG;FN1
Vesicle-mediated transport	R-HSA-5653656	5/492	0.0103741	0.0248395	4.07723	18.6266	HPX;SERPINA1;HP;APOA1;APOE
ABC-family proteins mediated transport	R-HSA-382556	1/45	0.114673	0.145481	8.53431	18.4825	APOA1
Immune System	R-HSA-168256	11/1547	0.00246921	0.0119933	3.0661	18.4084	FGB;CRP;C3;LGALS3;FGA;C9;FGG;FN1;MYH9;C4BPA;CLU
DAP12 interactions	R-HSA-2172127	4/359	0.0159603	0.029716	4.41487	18.2672	FGB;FGA;FGG;FN1
Signaling by FGFR2	R-HSA-5654738	4/361	0.0162564	0.029716	4.38969	18.0823	FGB;FGA;FGG;FN1
Signaling by FGFR	R-HSA-190236	4/366	0.0170119	0.0307661	4.32796	17.6314	FGB;FGA;FGG;FN1
Axon guidance	R-HSA-422475	5/515	0.0124564	0.0252093	3.88876	17.0542	FGB;FGA;FGG;FN1;MYH9
NGF signalling via TRKA from the plasma membrane	R-HSA-187037	4/374	0.0182659	0.0326864	4.23265	16.9421	FGB;FGA;FGG;FN1
Creation of C4 and C2 activators	R-HSA-166786	1/49	0.124218	0.155272	7.82154	16.3135	CRP
Signaling by Interleukins	R-HSA-449147	4/392	0.0212949	0.037321	4.03258	15.5225	FGB;FGA;FGG;FN1
Apoptotic execution phase	R-HSA-75153	1/51	0.128952	0.160014	7.50792	15.3786	GSN
Fc epsilon receptor (FCERI) signaling	R-HSA-2454202	4/395	0.0218281	0.0376005	4.00102	15.3021	FGB;FGA;FGG;FN1
Metabolism of vitamins and cofactors	R-HSA-196854	2/148	0.0606237	0.0873392	5.21602	14.6209	APOA1;APOE
Signal Transduction	R-HSA-162582	14/2465	0.00484328	0.0144449	2.49827	13.3162	FGB;FGA;FGG;FN1;APOA1;PLG;F2;AGT;C3;PSAP;SPP1;MYH9;APOE;A2M
GPCR ligand binding	R-HSA-500792	4/447	0.0323898	0.0509839	3.52199	12.0801	C3;PSAP;F2;AGT
RHO GTPases activate PKNs	R-HSA-5625740	1/60	0.149949	0.183391	6.35977	12.0674	MYH9
Signalling by NGF	R-HSA-166520	4/450	0.0330766	0.0515873	3.49776	11.9236	FGB;FGA;FGG;FN1
Metabolism of lipids and lipoproteins	R-HSA-556833	5/659	0.0321192	0.0509839	3.01005	10.3494	PSAP;APOA1;APOE;A2M;AGT
Semaphorin interactions	R-HSA-373755	1/67	0.165935	0.201493	5.68325	10.208	MYH9
COPII (Coat Protein 2) Mediated Vesicle Transport	R-HSA-204005	1/68	0.168195	0.202788	5.59814	9.97943	SERPINA1
Signaling by GPCR	R-HSA-372790	8/1293	0.0218967	0.0376005	2.5256	9.65136	FGB;C3;FGA;FGG;PSAP;FN1;F2;AGT
G alpha (q) signalling events	R-HSA-416476	2/191	0.0940745	0.123974	4.02055	9.50326	F2;AGT
Sphingolipid metabolism	R-HSA-428157	1/74	0.181626	0.215919	5.13647	8.76181	PSAP
Fatty acid, triacylglycerol, and ketone body metabolism	R-HSA-535734	2/217	0.116348	0.146513	3.5297	7.59296	APOA1;AGT
Peptide chain elongation	R-HSA-156902	1/84	0.203541	0.240291	4.51534	7.18793	EEF1A1
Developmental Biology	R-HSA-1266738	5/786	0.0602763	0.0873392	2.50398	7.03324	FGB;FGA;FGG;FN1;MYH9
Eukaryotic Translation Elongation	R-HSA-156842	1/89	0.214281	0.251226	4.25772	6.55887	EEF1A1
G alpha (i) signalling events	R-HSA-418594	2/240	0.137049	0.168829	3.18487	6.32966	C3;AGT
Cytokine Signaling in Immune system	R-HSA-1280215	4/620	0.0859861	0.1151	2.51039	6.15942	FGB;FGA;FGG;FN1
EPH-Ephrin signaling	R-HSA-2682334	1/95	0.226982	0.262496	3.98475	5.90892	MYH9
Cellular response to heat stress	R-HSA-3371556	1/96	0.229079	0.263131	3.9426	5.81017	EEF1A1
Regulation of actin dynamics for phagocytic cup formation	R-HSA-2029482	1/97	0.23117	0.263751	3.90134	5.7139	MYH9
Transport of glucose and other sugars, bile salts and organic acids, metal ions and amine compounds	R-HSA-425366	1/101	0.239481	0.271412	3.74453	5.35198	CP
Metabolism of carbohydrates	R-HSA-71387	2/282	0.176669	0.211506	2.70137	4.68276	PGD;TKT
Integration of energy metabolism	R-HSA-163685	1/110	0.257859	0.288395	3.43379	4.65396	TKT
Fcgamma receptor (FCGR) dependent phagocytosis	R-HSA-2029480	1/120	0.277767	0.306626	3.14365	4.02693	MYH9
Rho GTPase cycle	R-HSA-194840	1/122	0.281686	0.308946	3.09138	3.91666	A2M
ER to Golgi Anterograde Transport	R-HSA-199977	1/131	0.299062	0.3259	2.87605	3.4717	SERPINA1
Transmembrane transport of small molecules	R-HSA-382551	3/594	0.215892	0.251381	1.92645	2.9532	TF;APOA1;CP
Signaling by Rho GTPases	R-HSA-194315	2/367	0.260837	0.289819	2.06333	2.77283	MYH9;A2M
Translation	R-HSA-72766	1/151	0.336211	0.36405	2.49006	2.71421	EEF1A1
Immunoregulatory interactions between a Lymphoid and a non-Lymphoid cell	R-HSA-198933	1/157	0.346974	0.373327	2.39357	2.5336	C3
Transport to the Golgi and subsequent modification	R-HSA-948021	1/162	0.355813	0.379914	2.31865	2.39597	SERPINA1
Apoptosis	R-HSA-109581	1/163	0.357566	0.379914	2.30422	2.36974	GSN
Programmed Cell Death	R-HSA-5357801	1/166	0.362799	0.383079	2.26198	2.29344	GSN
Metabolism	R-HSA-1430728	7/1908	0.253415	0.285301	1.41376	1.94071	PSAP;APOA1;APOE;PGD;TKT;A2M;AGT
Post-translational protein modification	R-HSA-597592	2/521	0.412502	0.432873	1.43968	1.27485	SERPINA1;F2
RHO GTPase Effectors	R-HSA-195258	1/255	0.500352	0.518657	1.46278	1.0129	MYH9
Asparagine N-linked glycosylation	R-HSA-446203	1/259	0.505796	0.521123	1.43981	0.981408	SERPINA1
SLC-mediated transmembrane transport	R-HSA-425407	1/268	0.517833	0.530311	1.39064	0.915187	CP
GPCR downstream signaling	R-HSA-388396	3/983	0.499357	0.518657	1.13842	0.790553	C3;F2;AGT
Cellular responses to stress	R-HSA-2262752	1/367	0.632651	0.644016	1.00938	0.462133	EEF1A1
Membrane Trafficking	R-HSA-199991	1/420	0.682606	0.690732	0.879317	0.335756	SERPINA1
Adaptive Immune System	R-HSA-1280218	1/762	0.877598	0.882791	0.475665	0.0621059	C3
Gene Expression	R-HSA-74160	1/1631	0.989946	0.989946	0.212015	0.00214234	EEF1A1

## Sheet: UpinYellowvsRed
Term	Pathway identifier	Overlap	P-value	Adjusted P-value	Odds Ratio	Combined Score	Genes
Common Pathway of Fibrin Clot Formation	R-HSA-140875	4/22	5.61923e-08	1.85435e-06	142.989	2387.13	FGB;FGA;FGG;F2
GRB2:SOS provides linkage to MAPK signaling for Integrins	R-HSA-354194	3/15	2.20168e-06	3.22914e-05	155.883	2030.57	FGB;FGA;FGG
p130Cas linkage to MAPK signaling for integrins	R-HSA-372708	3/15	2.20168e-06	3.22914e-05	155.883	2030.57	FGB;FGA;FGG
Erythrocytes take up oxygen and release carbon dioxide	R-HSA-1247673	2/8	8.27524e-05	0.000910277	201.606	1895.03	CA2;SLC4A1
Platelet degranulation	R-HSA-114608	8/105	9.20726e-12	8.87589e-10	60.6888	1542.17	FGB;FGA;ORM1;ITIH3;TF;FGG;PLG;HRG
Response to elevated platelet cytosolic Ca2+	R-HSA-76005	8/110	1.34483e-11	8.87589e-10	57.6993	1444.34	FGB;FGA;ORM1;ITIH3;TF;FGG;PLG;HRG
Platelet Aggregation (Plug Formation)	R-HSA-76009	4/37	4.98006e-07	1.09561e-05	77.9355	1131.05	FGB;FGA;FGG;F2
Formation of Fibrin Clot (Clotting Cascade)	R-HSA-140877	4/39	6.1867e-07	1.16663e-05	73.4747	1050.37	FGB;FGA;FGG;F2
Erythrocytes take up carbon dioxide and release oxygen	R-HSA-1237044	2/12	0.000194204	0.00183107	120.939	1033.62	CA2;SLC4A1
O2/CO2 exchange in erythrocytes	R-HSA-1480926	2/12	0.000194204	0.00183107	120.939	1033.62	CA2;SLC4A1
Dissolution of Fibrin Clot	R-HSA-75205	2/13	0.000229262	0.00189141	109.939	921.363	PLG;HRG
Integrin alphaIIb beta3 signaling	R-HSA-354192	3/27	1.39516e-05	0.000184161	77.8945	870.854	FGB;FGA;FGG
Platelet activation, signaling and aggregation	R-HSA-76002	9/253	3.81268e-10	1.67758e-08	27.9775	606.762	FGB;FGA;ORM1;ITIH3;TF;FGG;PLG;F2;HRG
MAP2K and MAPK activation	R-HSA-5674135	3/38	3.97109e-05	0.000476531	53.3839	540.987	FGB;FGA;FGG
Activation of C3 and C5	R-HSA-174577	1/6	0.0104554	0.0278987	117.412	535.473	C3
Regulation of Insulin-like Growth Factor (IGF) transport and uptake by Insulin-like Growth Factor Binding Proteins (IGFBPs)	R-HSA-381426	2/21	0.000611846	0.00425072	63.6236	470.753	PLG;F2
Regulation of Complement cascade	R-HSA-977606	2/26	0.000941721	0.00591939	50.3561	350.871	C3;C4BPA
Bicarbonate transporters	R-HSA-425381	1/9	0.0156432	0.034415	73.3713	305.057	SLC4A1
Transport of gamma-carboxylated protein precursors from the endoplasmic reticulum to the Golgi apparatus	R-HSA-159763	1/9	0.0156432	0.034415	73.3713	305.057	F2
Removal of aminoterminal propeptides from gamma-carboxylated proteins	R-HSA-159782	1/10	0.0173666	0.0350902	65.2157	264.333	F2
Gamma-carboxylation of protein precursors	R-HSA-159740	1/10	0.0173666	0.0350902	65.2157	264.333	F2
Integrin cell surface interactions	R-HSA-216083	3/67	0.000217804	0.00189141	29.1519	245.806	FGB;FGA;FGG
Gamma-carboxylation, transport, and amino-terminal cleavage of proteins	R-HSA-159854	1/11	0.019087	0.0350902	58.6912	232.343	F2
Reversible hydration of carbon dioxide	R-HSA-1475029	1/12	0.0208046	0.0352077	53.3529	206.614	CA2
Complement cascade	R-HSA-166658	3/80	0.000367779	0.00285569	24.2143	191.487	CRP;C3;C4BPA
Advanced glycosylation endproduct receptor signaling	R-HSA-879415	1/13	0.0225192	0.0366979	48.9044	185.513	LGALS3
Hemostasis	R-HSA-109582	9/552	3.24037e-07	8.55456e-06	12.3812	185.005	FGB;FGA;ORM1;ITIH3;TF;FGG;PLG;F2;HRG
Iron uptake and transport	R-HSA-917937	2/43	0.0025682	0.0147392	29.4516	175.665	TF;CP
Scavenging of heme from plasma	R-HSA-2168880	2/46	0.00293396	0.0161368	27.4394	160.01	HPX;HP
Metabolism of Angiotensinogen to Angiotensins	R-HSA-2022377	1/16	0.0276455	0.0414683	39.1176	140.365	AGT
Initial triggering of complement	R-HSA-166663	2/58	0.00462466	0.0226094	21.5465	115.842	CRP;C3
Intrinsic Pathway of Fibrin Clot Formation	R-HSA-140837	1/22	0.03782	0.0548598	27.9328	91.4775	F2
Binding and Uptake of Ligands by Scavenger Receptors	R-HSA-2173782	2/74	0.00742563	0.0264031	16.7449	82.0974	HPX;HP
Metal ion SLC transporters	R-HSA-425410	1/25	0.0428684	0.0608455	24.4375	76.9688	CP
Transferrin endocytosis and recycling	R-HSA-917977	1/29	0.0495596	0.0681445	20.9422	62.9226	TF
Extracellular matrix organization	R-HSA-1474244	4/283	0.00145473	0.00872836	9.10441	59.4785	FGB;FGA;FGG;PLG
Thrombin signalling through proteinase activated receptors (PARs)	R-HSA-456926	1/32	0.0545481	0.073473	18.9127	55.0109	F2
Activation of Matrix Metalloproteinases	R-HSA-1592389	1/32	0.0545481	0.073473	18.9127	55.0109	PLG
Gastrin-CREB signalling pathway via PKC and MAPK	R-HSA-881907	5/432	0.000874012	0.00576848	7.62607	53.706	FGB;FGA;FGG;F2;AGT
Peptide ligand-binding receptors	R-HSA-375276	3/193	0.00461395	0.0226094	9.7574	52.4819	C3;F2;AGT
Innate Immune System	R-HSA-168249	7/807	0.000424279	0.00311138	5.98906	46.5058	CRP;C3;FGB;LGALS3;FGA;FGG;C4BPA
Gamma carboxylation, hypusine formation and arylsulfatase activation	R-HSA-163841	1/39	0.0660894	0.0863742	15.4234	41.9014	F2
Signaling by PDGF	R-HSA-186797	4/364	0.00361944	0.0191106	7.02688	39.5012	FGB;FGA;FGG;PLG
GRB2 events in EGFR signaling	R-HSA-179812	3/235	0.00794545	0.0264031	7.974	38.5555	FGB;FGA;FGG
SHC1 events in EGFR signaling	R-HSA-180336	3/235	0.00794545	0.0264031	7.974	38.5555	FGB;FGA;FGG
SOS-mediated signalling	R-HSA-112412	3/235	0.00794545	0.0264031	7.974	38.5555	FGB;FGA;FGG
SHC1 events in ERBB4 signaling	R-HSA-1250347	3/235	0.00794545	0.0264031	7.974	38.5555	FGB;FGA;FGG
RAF/MAP kinase cascade	R-HSA-5673001	3/235	0.00794545	0.0264031	7.974	38.5555	FGB;FGA;FGG
FRS-mediated FGFR2 signaling	R-HSA-5654700	3/236	0.00803819	0.0264031	7.93938	38.296	FGB;FGA;FGG
FRS-mediated FGFR4 signaling	R-HSA-5654712	3/236	0.00803819	0.0264031	7.93938	38.296	FGB;FGA;FGG
FRS-mediated FGFR3 signaling	R-HSA-5654706	3/236	0.00803819	0.0264031	7.93938	38.296	FGB;FGA;FGG
FRS-mediated FGFR1 signaling	R-HSA-5654693	3/236	0.00803819	0.0264031	7.93938	38.296	FGB;FGA;FGG
ARMS-mediated activation	R-HSA-170984	3/239	0.00832027	0.0264031	7.83726	37.5331	FGB;FGA;FGG
Signalling to p38 via RIT and RIN	R-HSA-187706	3/239	0.00832027	0.0264031	7.83726	37.5331	FGB;FGA;FGG
Frs2-mediated activation	R-HSA-170968	3/240	0.00841559	0.0264031	7.8038	37.284	FGB;FGA;FGG
MAPK1/MAPK3 signaling	R-HSA-5684996	3/241	0.00851155	0.0264031	7.77061	37.0373	FGB;FGA;FGG
Prolonged ERK activation events	R-HSA-169893	3/242	0.00860815	0.0264031	7.73771	36.7932	FGB;FGA;FGG
Classical antibody-mediated complement activation	R-HSA-173623	1/43	0.0726228	0.0939824	13.9517	36.588	CRP
Signaling by Leptin	R-HSA-2586552	3/243	0.0087054	0.0264031	7.70508	36.5514	FGB;FGA;FGG
Interleukin receptor SHC signaling	R-HSA-912526	3/245	0.00890185	0.0264031	7.64062	36.0752	FGB;FGA;FGG
Signalling to RAS	R-HSA-167044	3/246	0.00900105	0.0264031	7.6088	35.8406	FGB;FGA;FGG
VEGFR2 mediated cell proliferation	R-HSA-5218921	3/248	0.00920141	0.026404	7.54592	35.3783	FGB;FGA;FGG
Interleukin-2 signaling	R-HSA-451927	3/252	0.00960996	0.0267128	7.42319	34.4804	FGB;FGA;FGG
Signalling to ERKs	R-HSA-187687	3/253	0.00971374	0.0267128	7.39313	34.2613	FGB;FGA;FGG
Interleukin-3, 5 and GM-CSF signaling	R-HSA-512988	3/261	0.0105677	0.0278987	7.16097	32.5821	FGB;FGA;FGG
NCAM signaling for neurite out-growth	R-HSA-375165	3/266	0.011123	0.0287889	7.02305	31.5949	FGB;FGA;FGG
Creation of C4 and C2 activators	R-HSA-166786	1/49	0.0823397	0.104508	12.204	30.4723	CRP
IRS-mediated signalling	R-HSA-112399	3/284	0.0132608	0.0316199	6.56717	28.3895	FGB;FGA;FGG
MAPK family signaling cascades	R-HSA-5683057	3/284	0.0132608	0.0316199	6.56717	28.3895	FGB;FGA;FGG
Insulin receptor signalling cascade	R-HSA-74751	3/287	0.0136384	0.0316199	6.49681	27.9029	FGB;FGA;FGG
IGF1R signaling cascade	R-HSA-2428924	3/288	0.0137657	0.0316199	6.47368	27.7435	FGB;FGA;FGG
Signaling by Type 1 Insulin-like Growth Factor 1 Receptor (IGF1R)	R-HSA-2404192	3/288	0.0137657	0.0316199	6.47368	27.7435	FGB;FGA;FGG
IRS-related events triggered by IGF1R	R-HSA-2428928	3/288	0.0137657	0.0316199	6.47368	27.7435	FGB;FGA;FGG
FCERI mediated MAPK activation	R-HSA-2871796	3/289	0.0138936	0.0316199	6.45072	27.5854	FGB;FGA;FGG
Signaling by Insulin receptor	R-HSA-74752	3/311	0.0168812	0.0350902	5.98326	24.421	FGB;FGA;FGG
VEGFA-VEGFR2 Pathway	R-HSA-4420097	3/320	0.0181996	0.0350902	5.81073	23.2798	FGB;FGA;FGG
Class A/1 (Rhodopsin-like receptors)	R-HSA-373076	3/323	0.0186516	0.0350902	5.75537	22.9169	C3;F2;AGT
Signaling by SCF-KIT	R-HSA-1433557	3/325	0.0189564	0.0350902	5.71904	22.6795	FGB;FGA;FGG
Signaling by VEGF	R-HSA-194138	3/328	0.0194188	0.0350902	5.66538	22.3302	FGB;FGA;FGG
Downstream signaling of activated FGFR2	R-HSA-5654696	3/329	0.0195744	0.0350902	5.64772	22.2155	FGB;FGA;FGG
Downstream signaling of activated FGFR4	R-HSA-5654716	3/329	0.0195744	0.0350902	5.64772	22.2155	FGB;FGA;FGG
Downstream signaling of activated FGFR3	R-HSA-5654708	3/329	0.0195744	0.0350902	5.64772	22.2155	FGB;FGA;FGG
Signaling by ERBB4	R-HSA-1236394	3/330	0.0197306	0.0350902	5.63016	22.1017	FGB;FGA;FGG
Signaling by FGFR4	R-HSA-5654743	3/332	0.0200451	0.0350902	5.59536	21.8766	FGB;FGA;FGG
Downstream signaling of activated FGFR1	R-HSA-5654687	3/332	0.0200451	0.0350902	5.59536	21.8766	FGB;FGA;FGG
Signaling by FGFR3	R-HSA-5654741	3/333	0.0202035	0.0350902	5.57812	21.7653	FGB;FGA;FGG
Signaling by FGFR1	R-HSA-5654736	3/336	0.0206826	0.0352077	5.52703	21.4364	FGB;FGA;FGG
Downstream signal transduction	R-HSA-186763	3/341	0.0214951	0.0359159	5.44388	20.9041	FGB;FGA;FGG
DAP12 signaling	R-HSA-2424491	3/344	0.021991	0.0362852	5.39516	20.594	FGB;FGA;FGG
G alpha (q) signalling events	R-HSA-416476	2/191	0.0439332	0.0610441	6.34151	19.8178	F2;AGT
Signaling by EGFR	R-HSA-177929	3/355	0.0238632	0.0379511	5.22363	19.5125	FGB;FGA;FGG
DAP12 interactions	R-HSA-2172127	3/359	0.0245649	0.0386021	5.16389	19.1396	FGB;FGA;FGG
Amyloid fiber formation	R-HSA-977225	1/68	0.112462	0.138738	8.73486	19.0869	FGA
Signaling by FGFR2	R-HSA-5654738	3/361	0.02492	0.0386993	5.13451	18.9571	FGB;FGA;FGG
Signaling by FGFR	R-HSA-190236	3/366	0.02582	0.0396306	5.0625	18.5116	FGB;FGA;FGG
NGF signalling via TRKA from the plasma membrane	R-HSA-187037	3/374	0.0272962	0.041415	4.95131	17.8297	FGB;FGA;FGG
Signaling by Interleukins	R-HSA-449147	3/392	0.0307812	0.045653	4.71787	16.4222	FGB;FGA;FGG
Fc epsilon receptor (FCERI) signaling	R-HSA-2454202	3/395	0.031384	0.0460299	4.68104	16.2032	FGB;FGA;FGG
Peptide hormone metabolism	R-HSA-2980736	1/81	0.132516	0.15902	7.31066	14.7752	AGT
TP53 Regulates Metabolic Genes	R-HSA-5628897	1/84	0.137081	0.163016	7.04536	14.0004	COX6A1
G alpha (i) signalling events	R-HSA-418594	2/240	0.0658749	0.0863742	5.02343	13.6637	C3;AGT
Respiratory electron transport	R-HSA-611105	1/88	0.143132	0.168691	6.72008	13.0638	COX6A1
GPCR ligand binding	R-HSA-500792	3/447	0.0428196	0.0608455	4.12183	12.9869	C3;F2;AGT
Signalling by NGF	R-HSA-166520	3/450	0.0435358	0.0610441	4.09354	12.8299	FGB;FGA;FGG
Immune System	R-HSA-168256	7/1547	0.0161283	0.0349005	2.99107	12.3447	CRP;C3;FGB;LGALS3;FGA;FGG;C4BPA
SLC-mediated transmembrane transport	R-HSA-425407	2/268	0.0797501	0.102204	4.48827	11.3502	SLC4A1;CP
Signaling by GPCR	R-HSA-372790	6/1293	0.0233152	0.0375317	3.00265	11.2859	C3;FGB;FGA;FGG;F2;AGT
Transport of inorganic cations/anions and amino acids/oligopeptides	R-HSA-425393	1/99	0.159558	0.184752	5.96248	10.9432	SLC4A1
Cell surface interactions at the vascular wall	R-HSA-202733	1/101	0.162512	0.184928	5.84265	10.6161	F2
Transport of glucose and other sugars, bile salts and organic acids, metal ions and amine compounds	R-HSA-425366	1/101	0.162512	0.184928	5.84265	10.6161	CP
Axon guidance	R-HSA-422475	3/515	0.0605184	0.0806912	3.56195	9.99059	FGB;FGA;FGG
Degradation of the extracellular matrix	R-HSA-1474228	1/106	0.169852	0.191628	5.56303	9.86228	PLG
Respiratory electron transport, ATP synthesis by chemiosmotic coupling, and heat production by uncoupling proteins.	R-HSA-163200	1/109	0.174226	0.194897	5.40768	9.44938	COX6A1
PPARA activates gene expression	R-HSA-1989781	1/113	0.180023	0.19969	5.2135	8.93942	AGT
Regulation of lipid metabolism by Peroxisome proliferator-activated receptor alpha (PPARalpha)	R-HSA-400206	1/116	0.184345	0.20278	5.07673	8.58446	AGT
Transmembrane transport of small molecules	R-HSA-382551	3/594	0.0847415	0.106532	3.07329	7.58533	TF;SLC4A1;CP
Cytokine Signaling in Immune system	R-HSA-1280215	3/620	0.0935107	0.116447	2.93983	6.96645	FGB;FGA;FGG
The citric acid (TCA) cycle and respiratory electron transport	R-HSA-1428517	1/153	0.235863	0.255196	3.83378	5.53792	COX6A1
Immunoregulatory interactions between a Lymphoid and a non-Lymphoid cell	R-HSA-198933	1/157	0.24124	0.258891	3.73473	5.31065	C3
Metabolism of proteins	R-HSA-392499	4/1074	0.116311	0.142157	2.27856	4.90231	FGA;PLG;F2;AGT
Developmental Biology	R-HSA-1266738	3/786	0.157407	0.183874	2.2967	4.24641	FGB;FGA;FGG
Vesicle-mediated transport	R-HSA-5653656	2/492	0.212573	0.231898	2.40878	3.72993	HPX;HP
Signal Transduction	R-HSA-162582	7/2465	0.131948	0.15902	1.78061	3.60636	C3;FGB;FGA;FGG;PLG;F2;AGT
Fatty acid, triacylglycerol, and ketone body metabolism	R-HSA-535734	1/217	0.317608	0.335394	2.68913	3.08427	AGT
GPCR downstream signaling	R-HSA-388396	3/983	0.246096	0.261974	1.81617	2.54632	C3;F2;AGT
Transcriptional Regulation by TP53	R-HSA-3700989	1/348	0.459298	0.477381	1.66282	1.29377	COX6A1
Metabolism	R-HSA-1430728	4/1908	0.431974	0.452544	1.22398	1.02739	CA2;SLC4A1;COX6A1;AGT
Post-translational protein modification	R-HSA-597592	1/521	0.603322	0.622176	1.09983	0.555749	F2
Metabolism of lipids and lipoproteins	R-HSA-556833	1/659	0.690776	0.706841	0.862998	0.319257	AGT
Adaptive Immune System	R-HSA-1280218	1/762	0.74353	0.754969	0.742212	0.219952	C3
Generic Transcription Pathway	R-HSA-212436	1/812	0.765877	0.771723	0.69464	0.185284	COX6A1
Gene Expression	R-HSA-74160	1/1631	0.949206	0.949206	0.330837	0.0172462	COX6A1

## Sheet: UpinOrangevsRed
Term	Pathway identifier	Overlap	P-value	Adjusted P-value	Odds Ratio	Combined Score	Genes
Platelet degranulation	R-HSA-114608	14/105	1.45411e-21	2.28253e-19	92.5967	4442.78	FGB;FGA;ITIH3;SERPINA1;AHSG;FGG;FN1;APOA1;PLG;CLU;TF;APOH;PSAP;A2M
Response to elevated platelet cytosolic Ca2+	R-HSA-76005	14/110	2.88928e-21	2.28253e-19	87.7519	4150.07	FGB;FGA;ITIH3;SERPINA1;AHSG;FGG;FN1;APOA1;PLG;CLU;TF;APOH;PSAP;A2M
GRB2:SOS provides linkage to MAPK signaling for Integrins	R-HSA-354194	4/15	3.58409e-08	7.07857e-07	168.643	2891.24	FGB;FGA;FGG;FN1
p130Cas linkage to MAPK signaling for integrins	R-HSA-372708	4/15	3.58409e-08	7.07857e-07	168.643	2891.24	FGB;FGA;FGG;FN1
Common Pathway of Fibrin Clot Formation	R-HSA-140875	4/22	1.89775e-07	3.33161e-06	103.023	1594.53	FGB;FGA;FGG;F2
Platelet activation, signaling and aggregation	R-HSA-76002	15/253	1.17353e-17	6.18059e-16	38.8294	1513.72	FGB;FGA;ITIH3;SERPINA1;AHSG;FGG;FN1;APOA1;PLG;F2;CLU;TF;APOH;PSAP;A2M
Platelet Aggregation (Plug Formation)	R-HSA-76009	5/37	2.37154e-08	7.07857e-07	74.1109	1301.17	FGB;FGA;FGG;FN1;F2
Terminal pathway of complement	R-HSA-166665	2/8	0.000149985	0.00118488	147.756	1300.98	C9;CLU
Formation of Fibrin Clot (Clotting Cascade)	R-HSA-140877	5/39	3.12153e-08	7.07857e-07	69.7444	1205.35	FGB;FGA;FGG;A2M;F2
Integrin alphaIIb beta3 signaling	R-HSA-354192	4/27	4.51409e-07	7.13227e-06	80.6067	1177.74	FGB;FGA;FGG;FN1
HDL-mediated lipid transport	R-HSA-194223	3/19	1.14781e-05	0.000120903	84.9588	966.412	APOA1;APOE;A2M
MAP2K and MAPK activation	R-HSA-5674135	4/38	1.86306e-06	2.26434e-05	54.4979	719.007	FGB;FGA;FGG;FN1
Regulation of Complement cascade	R-HSA-977606	3/26	3.04445e-05	0.000267235	59.081	614.419	C3;C9;C4BPA
Integrin cell surface interactions	R-HSA-216083	5/67	4.98564e-07	7.16119e-06	38.1932	554.241	FGB;FGA;FGG;SPP1;FN1
Scavenging by Class B Receptors	R-HSA-3000471	1/5	0.011696	0.0209996	108.418	482.301	APOA1
Hemostasis	R-HSA-109582	15/552	1.13281e-12	4.47461e-11	16.9483	466.186	FGB;FGA;ITIH3;SERPINA1;AHSG;FGG;FN1;APOA1;PLG;F2;CLU;TF;APOH;PSAP;A2M
Complement cascade	R-HSA-166658	5/80	1.21312e-06	1.59727e-05	31.5524	429.817	CRP;C3;C9;C4BPA;CLU
Chylomicron-mediated lipid transport	R-HSA-174800	2/17	0.000718746	0.00454248	59.0756	427.589	APOA1;APOE
Lipoprotein metabolism	R-HSA-174824	3/34	6.91518e-05	0.000575052	43.8167	419.729	APOA1;APOE;A2M
Fibronectin matrix formation	R-HSA-1566977	1/6	0.014019	0.0240762	86.7304	370.108	FN1
Activation of C3 and C5	R-HSA-174577	1/6	0.014019	0.0240762	86.7304	370.108	C3
Scavenging by Class A Receptors	R-HSA-3000480	2/19	0.000901016	0.00547541	52.1203	365.467	APOA1;APOE
Regulation of Insulin-like Growth Factor (IGF) transport and uptake by Insulin-like Growth Factor Binding Proteins (IGFBPs)	R-HSA-381426	2/21	0.0011032	0.00645579	46.6292	317.524	PLG;F2
Intrinsic Pathway of Fibrin Clot Formation	R-HSA-140837	2/22	0.00121171	0.0068375	44.2956	297.477	F2;A2M
Binding and Uptake of Ligands by Scavenger Receptors	R-HSA-2173782	4/74	2.72994e-05	0.000253724	26.4226	277.666	HPX;HP;APOA1;APOE
Scavenging of heme from plasma	R-HSA-2168880	3/46	0.000171989	0.00129402	31.5698	273.649	HPX;HP;APOA1
Transport of gamma-carboxylated protein precursors from the endoplasmic reticulum to the Golgi apparatus	R-HSA-159763	1/9	0.0209563	0.0350321	54.1984	209.494	F2
Pentose phosphate pathway (hexose monophosphate shunt)	R-HSA-71336	1/9	0.0209563	0.0350321	54.1984	209.494	TKT
Removal of aminoterminal propeptides from gamma-carboxylated proteins	R-HSA-159782	1/10	0.0232581	0.0374977	48.1739	181.187	F2
Gamma-carboxylation of protein precursors	R-HSA-159740	1/10	0.0232581	0.0374977	48.1739	181.187	F2
Gamma-carboxylation, transport, and amino-terminal cleavage of proteins	R-HSA-159854	1/11	0.0255545	0.0403762	43.3543	158.978	F2
Amyloid fiber formation	R-HSA-977225	3/68	0.000547634	0.00376201	20.8615	156.668	FGA;GSN;APOA1
Extracellular matrix organization	R-HSA-1474244	7/283	4.0866e-06	4.61202e-05	12.4764	154.804	FGB;FGA;FGG;SPP1;FN1;PLG;A2M
Lipid digestion, mobilization, and transport	R-HSA-73923	3/71	0.00062148	0.00409141	19.9382	147.212	APOA1;APOE;A2M
Caspase-mediated cleavage of cytoskeletal proteins	R-HSA-264870	1/12	0.0278457	0.0435607	39.4111	141.134	GSN
Dissolution of Fibrin Clot	R-HSA-75205	1/13	0.0301317	0.0459462	36.125	126.516	PLG
Advanced glycosylation endproduct receptor signaling	R-HSA-879415	1/13	0.0301317	0.0459462	36.125	126.516	LGALS3
Retinoid metabolism and transport	R-HSA-975634	2/42	0.0043834	0.011724	22.1256	120.14	APOA1;APOE
Iron uptake and transport	R-HSA-917937	2/43	0.00459037	0.011724	21.5848	116.208	TF;CP
Metabolism of Angiotensinogen to Angiotensins	R-HSA-2022377	1/16	0.0369579	0.0550882	28.8957	95.2971	CPB2
Metabolism of fat-soluble vitamins	R-HSA-6806667	2/51	0.00640458	0.0153322	18.0535	91.1837	APOA1;APOE
ABC transporters in lipid homeostasis	R-HSA-1369062	1/17	0.0392229	0.0579179	27.0883	87.7254	APOA1
Degradation of the extracellular matrix	R-HSA-1474228	3/106	0.00198063	0.00900743	13.1399	81.7872	SPP1;PLG;A2M
Initial triggering of complement	R-HSA-166663	2/58	0.00821724	0.0166402	15.7913	75.8221	CRP;C3
Innate Immune System	R-HSA-168249	10/807	1.44258e-05	0.000142454	6.49598	72.4074	CRP;C3;FGB;LGALS3;FGA;C9;FGG;FN1;C4BPA;CLU
Signaling by PDGF	R-HSA-186797	6/364	0.000199478	0.00143261	8.00995	68.2432	FGB;FGA;FGG;SPP1;FN1;PLG
Metal ion SLC transporters	R-HSA-425410	1/25	0.0571558	0.0814408	18.0516	51.6633	CP
GRB2 events in EGFR signaling	R-HSA-179812	4/235	0.00223029	0.00900743	7.94201	48.4909	FGB;FGA;FGG;FN1
SHC1 events in EGFR signaling	R-HSA-180336	4/235	0.00223029	0.00900743	7.94201	48.4909	FGB;FGA;FGG;FN1
SOS-mediated signalling	R-HSA-112412	4/235	0.00223029	0.00900743	7.94201	48.4909	FGB;FGA;FGG;FN1
SHC1 events in ERBB4 signaling	R-HSA-1250347	4/235	0.00223029	0.00900743	7.94201	48.4909	FGB;FGA;FGG;FN1
RAF/MAP kinase cascade	R-HSA-5673001	4/235	0.00223029	0.00900743	7.94201	48.4909	FGB;FGA;FGG;FN1
FRS-mediated FGFR2 signaling	R-HSA-5654700	4/236	0.00226487	0.00900743	7.90738	48.1578	FGB;FGA;FGG;FN1
FRS-mediated FGFR4 signaling	R-HSA-5654712	4/236	0.00226487	0.00900743	7.90738	48.1578	FGB;FGA;FGG;FN1
FRS-mediated FGFR3 signaling	R-HSA-5654706	4/236	0.00226487	0.00900743	7.90738	48.1578	FGB;FGA;FGG;FN1
FRS-mediated FGFR1 signaling	R-HSA-5654693	4/236	0.00226487	0.00900743	7.90738	48.1578	FGB;FGA;FGG;FN1
ARMS-mediated activation	R-HSA-170984	4/239	0.00237084	0.00900743	7.80524	47.1789	FGB;FGA;FGG;FN1
Signalling to p38 via RIT and RIN	R-HSA-187706	4/239	0.00237084	0.00900743	7.80524	47.1789	FGB;FGA;FGG;FN1
Frs2-mediated activation	R-HSA-170968	4/240	0.00240691	0.00900743	7.77178	46.8593	FGB;FGA;FGG;FN1
MAPK1/MAPK3 signaling	R-HSA-5684996	4/241	0.00244335	0.00900743	7.73859	46.5429	FGB;FGA;FGG;FN1
Prolonged ERK activation events	R-HSA-169893	4/242	0.00248018	0.00900743	7.70569	46.2297	FGB;FGA;FGG;FN1
Signaling by Leptin	R-HSA-2586552	4/243	0.00251739	0.00900743	7.67306	45.9197	FGB;FGA;FGG;FN1
Interleukin receptor SHC signaling	R-HSA-912526	4/245	0.00259295	0.00900743	7.60861	45.3089	FGB;FGA;FGG;FN1
Signalling to RAS	R-HSA-167044	4/246	0.00263132	0.00900743	7.57678	45.0081	FGB;FGA;FGG;FN1
VEGFR2 mediated cell proliferation	R-HSA-5218921	4/248	0.00270921	0.00900743	7.51392	44.4155	FGB;FGA;FGG;FN1
Interleukin-2 signaling	R-HSA-451927	4/252	0.00286973	0.00919832	7.39122	43.2648	FGB;FGA;FGG;FN1
Signalling to ERKs	R-HSA-187687	4/253	0.00291086	0.00919832	7.36117	42.9841	FGB;FGA;FGG;FN1
Transferrin endocytosis and recycling	R-HSA-917977	1/29	0.065999	0.0922818	15.4697	42.0485	TF
HSF1 activation	R-HSA-3371511	1/29	0.065999	0.0922818	15.4697	42.0485	EEF1A1
Interleukin-3, 5 and GM-CSF signaling	R-HSA-512988	4/261	0.00325455	0.00993452	7.12913	40.8335	FGB;FGA;FGG;FN1
NCAM signaling for neurite out-growth	R-HSA-375165	4/266	0.00348289	0.0101907	6.9913	39.57	FGB;FGA;FGG;FN1
Thrombin signalling through proteinase activated receptors (PARs)	R-HSA-456926	1/32	0.0725781	0.0988564	13.9705	36.646	F2
Activation of Matrix Metalloproteinases	R-HSA-1592389	1/32	0.0725781	0.0988564	13.9705	36.646	PLG
Visual phototransduction	R-HSA-2187338	2/97	0.021844	0.0359516	9.29029	35.5245	APOA1;APOE
IRS-mediated signalling	R-HSA-112399	4/284	0.00439525	0.011724	6.53588	35.4717	FGB;FGA;FGG;FN1
MAPK family signaling cascades	R-HSA-5683057	4/284	0.00439525	0.011724	6.53588	35.4717	FGB;FGA;FGG;FN1
Cargo concentration in the ER	R-HSA-5694530	1/33	0.074761	0.100959	13.5333	35.098	SERPINA1
Insulin receptor signalling cascade	R-HSA-74751	4/287	0.00456156	0.011724	6.46561	34.8502	FGB;FGA;FGG;FN1
IGF1R signaling cascade	R-HSA-2428924	4/288	0.00461793	0.011724	6.44252	34.6466	FGB;FGA;FGG;FN1
Signaling by Type 1 Insulin-like Growth Factor 1 Receptor (IGF1R)	R-HSA-2404192	4/288	0.00461793	0.011724	6.44252	34.6466	FGB;FGA;FGG;FN1
IRS-related events triggered by IGF1R	R-HSA-2428928	4/288	0.00461793	0.011724	6.44252	34.6466	FGB;FGA;FGG;FN1
FCERI mediated MAPK activation	R-HSA-2871796	4/289	0.00467477	0.011724	6.41958	34.4448	FGB;FGA;FGG;FN1
Cell surface interactions at the vascular wall	R-HSA-202733	2/101	0.0235528	0.0375893	8.91313	33.411	FN1;F2
Peptide ligand-binding receptors	R-HSA-375276	3/193	0.0105063	0.0194656	7.09199	32.3096	C3;PSAP;F2
Gastrin-CREB signalling pathway via PKC and MAPK	R-HSA-881907	5/432	0.00334248	0.00996437	5.44385	31.0356	FGB;FGA;FGG;FN1;F2
Signaling by Insulin receptor	R-HSA-74752	4/311	0.00604753	0.0147002	5.95288	30.4079	FGB;FGA;FGG;FN1
Apoptotic cleavage of cellular proteins	R-HSA-111465	1/37	0.0834426	0.111728	12.0272	29.8707	GSN
VEGFA-VEGFR2 Pathway	R-HSA-4420097	4/320	0.00667914	0.0157508	5.78069	28.9541	FGB;FGA;FGG;FN1
Signaling by SCF-KIT	R-HSA-1433557	4/325	0.00704831	0.0159388	5.6892	28.1898	FGB;FGA;FGG;FN1
Signaling by VEGF	R-HSA-194138	4/328	0.00727619	0.0159388	5.63566	27.7452	FGB;FGA;FGG;FN1
Gamma carboxylation, hypusine formation and arylsulfatase activation	R-HSA-163841	1/39	0.0877534	0.115542	11.393	27.7218	F2
Downstream signaling of activated FGFR2	R-HSA-5654696	4/329	0.00735322	0.0159388	5.61803	27.5992	FGB;FGA;FGG;FN1
Downstream signaling of activated FGFR4	R-HSA-5654716	4/329	0.00735322	0.0159388	5.61803	27.5992	FGB;FGA;FGG;FN1
Downstream signaling of activated FGFR3	R-HSA-5654708	4/329	0.00735322	0.0159388	5.61803	27.5992	FGB;FGA;FGG;FN1
Signaling by ERBB4	R-HSA-1236394	4/330	0.00743079	0.0159388	5.60051	27.4544	FGB;FGA;FGG;FN1
Signaling by FGFR4	R-HSA-5654743	4/332	0.00758755	0.0159388	5.5658	27.168	FGB;FGA;FGG;FN1
Downstream signaling of activated FGFR1	R-HSA-5654687	4/332	0.00758755	0.0159388	5.5658	27.168	FGB;FGA;FGG;FN1
Signaling by FGFR3	R-HSA-5654741	4/333	0.00766675	0.0159388	5.5486	27.0265	FGB;FGA;FGG;FN1
Signaling by FGFR1	R-HSA-5654736	4/336	0.00790762	0.016226	5.49762	26.6081	FGB;FGA;FGG;FN1
Downstream signal transduction	R-HSA-186763	4/341	0.00832009	0.0166402	5.41467	25.9313	FGB;FGA;FGG;FN1
Glycosphingolipid metabolism	R-HSA-1660662	1/41	0.0920444	0.12019	10.8223	25.8164	PSAP
DAP12 signaling	R-HSA-2424491	4/344	0.00857425	0.0169341	5.36607	25.5371	FGB;FGA;FGG;FN1
Vesicle-mediated transport	R-HSA-5653656	5/492	0.00578548	0.0142829	4.75848	24.5176	HPX;SERPINA1;HP;APOA1;APOE
Signaling by EGFR	R-HSA-177929	4/355	0.00954975	0.0186279	5.19499	24.1631	FGB;FGA;FGG;FN1
Classical antibody-mediated complement activation	R-HSA-173623	1/43	0.0963156	0.124737	10.3059	24.1171	CRP
DAP12 interactions	R-HSA-2172127	4/359	0.00992173	0.0189671	5.13541	23.6898	FGB;FGA;FGG;FN1
Signaling by FGFR2	R-HSA-5654738	4/361	0.0101112	0.0190187	5.10612	23.4581	FGB;FGA;FGG;FN1
Signaling by FGFR	R-HSA-190236	4/366	0.0105952	0.0194656	5.03431	22.8928	FGB;FGA;FGG;FN1
ABC-family proteins mediated transport	R-HSA-382556	1/45	0.100567	0.129184	9.83646	22.5937	APOA1
NGF signalling via TRKA from the plasma membrane	R-HSA-187037	4/374	0.0114005	0.0207044	4.92344	22.028	FGB;FGA;FGG;FN1
Metabolism of proteins	R-HSA-392499	8/1074	0.00326959	0.00993452	3.63439	20.7999	EEF1A1;FGA;CPB2;SERPINA1;GSN;APOA1;PLG;F2
Signaling by Interleukins	R-HSA-449147	4/392	0.0133548	0.0237085	4.69072	20.2446	FGB;FGA;FGG;FN1
Creation of C4 and C2 activators	R-HSA-166786	1/49	0.109012	0.138902	9.01495	19.9798	CRP
Fc epsilon receptor (FCERI) signaling	R-HSA-2454202	4/395	0.0137001	0.0240512	4.65402	19.9674	FGB;FGA;FGG;FN1
Immune System	R-HSA-168256	10/1547	0.00273643	0.00900743	3.23832	19.1096	CRP;C3;FGB;LGALS3;FGA;C9;FGG;FN1;C4BPA;CLU
Apoptotic execution phase	R-HSA-75153	1/51	0.113205	0.141955	8.65348	18.8521	GSN
Metabolism of vitamins and cofactors	R-HSA-196854	2/148	0.0473412	0.068623	6.02953	18.3923	APOA1;APOE
Signalling by NGF	R-HSA-166520	4/450	0.0210636	0.0350321	4.06862	15.7057	FGB;FGA;FGG;FN1
Class A/1 (Rhodopsin-like receptors)	R-HSA-373076	3/323	0.040154	0.0587438	4.18317	13.449	C3;PSAP;F2
COPII (Coat Protein 2) Mediated Vesicle Transport	R-HSA-204005	1/68	0.148075	0.184219	6.4523	12.3241	SERPINA1
Axon guidance	R-HSA-422475	4/515	0.0324318	0.0488022	3.53925	12.1347	FGB;FGA;FGG;FN1
Signal Transduction	R-HSA-162582	12/2465	0.00996373	0.0189671	2.44598	11.2731	C3;FGB;FGA;PSAP;FGG;SPP1;FN1;APOA1;PLG;APOE;A2M;F2
Sphingolipid metabolism	R-HSA-428157	1/74	0.160059	0.197572	5.92019	10.8471	PSAP
Peptide hormone metabolism	R-HSA-2980736	1/81	0.173831	0.211272	5.40027	9.4487	CPB2
Peptide chain elongation	R-HSA-156902	1/84	0.179666	0.216696	5.2043	8.93399	EEF1A1
Signaling by GPCR	R-HSA-372790	7/1293	0.030243	0.0459462	2.54022	8.88694	C3;FGB;FGA;PSAP;FGG;FN1;F2
Cytokine Signaling in Immune system	R-HSA-1280215	4/620	0.0572148	0.0814408	2.92011	8.35428	FGB;FGA;FGG;FN1
Eukaryotic Translation Elongation	R-HSA-156842	1/89	0.189301	0.226587	4.90736	8.1679	EEF1A1
Metabolism of lipids and lipoproteins	R-HSA-556833	4/659	0.0684504	0.0948698	2.74071	7.3496	PSAP;APOA1;APOE;A2M
GPCR ligand binding	R-HSA-500792	3/447	0.0875002	0.115542	2.99585	7.29824	C3;PSAP;F2
Cellular response to heat stress	R-HSA-3371556	1/96	0.202604	0.240687	4.54416	7.25477	EEF1A1
Transport of glucose and other sugars, bile salts and organic acids, metal ions and amine compounds	R-HSA-425366	1/101	0.211975	0.249941	4.31587	6.69515	CP
Integration of energy metabolism	R-HSA-163685	1/110	0.228572	0.267514	3.95772	5.84121	TKT
PPARA activates gene expression	R-HSA-1989781	1/113	0.234028	0.271886	3.85113	5.59304	APOA1
Regulation of lipid metabolism by Peroxisome proliferator-activated receptor alpha (PPARalpha)	R-HSA-400206	1/116	0.239446	0.27615	3.75009	5.36048	APOA1
Developmental Biology	R-HSA-1266738	4/786	0.11228	0.141922	2.2805	4.9869	FGB;FGA;FGG;FN1
Rho GTPase cycle	R-HSA-194840	1/122	0.250171	0.286427	3.56306	4.93702	A2M
ER to Golgi Anterograde Transport	R-HSA-199977	1/131	0.26598	0.302337	3.31488	4.39001	SERPINA1
Transmembrane transport of small molecules	R-HSA-382551	3/594	0.163093	0.199757	2.23373	4.05073	TF;APOA1;CP
Translation	R-HSA-72766	1/151	0.299953	0.338518	2.87	3.45585	EEF1A1
Immunoregulatory interactions between a Lymphoid and a non-Lymphoid cell	R-HSA-198933	1/157	0.309841	0.347198	2.75878	3.23245	C3
Transport to the Golgi and subsequent modification	R-HSA-948021	1/162	0.317977	0.353116	2.67243	3.06201	SERPINA1
Apoptosis	R-HSA-109581	1/163	0.319593	0.353116	2.6558	3.02949	GSN
Programmed Cell Death	R-HSA-5357801	1/166	0.324418	0.355958	2.60711	2.93489	GSN
G alpha (q) signalling events	R-HSA-416476	1/191	0.363345	0.393209	2.26121	2.28925	F2
Fatty acid, triacylglycerol, and ketone body metabolism	R-HSA-535734	1/217	0.4015	0.431545	1.98641	1.81269	APOA1
Post-translational protein modification	R-HSA-597592	2/521	0.347295	0.378431	1.66423	1.76006	SERPINA1;F2
G alpha (i) signalling events	R-HSA-418594	1/240	0.433381	0.462663	1.79316	1.49933	C3
Asparagine N-linked glycosylation	R-HSA-446203	1/259	0.458458	0.48615	1.6595	1.29423	SERPINA1
SLC-mediated transmembrane transport	R-HSA-425407	1/268	0.469954	0.49174	1.60283	1.21033	CP
Metabolism of carbohydrates	R-HSA-71387	1/282	0.487364	0.506602	1.52189	1.09385	TKT
Metabolism	R-HSA-1430728	5/1908	0.469486	0.49174	1.12917	0.853783	PSAP;APOA1;APOE;A2M;TKT
Signaling by Rho GTPases	R-HSA-194315	1/367	0.581664	0.596773	1.1634	0.630402	A2M
Cellular responses to stress	R-HSA-2262752	1/367	0.581664	0.596773	1.1634	0.630402	EEF1A1
Membrane Trafficking	R-HSA-199991	1/420	0.631631	0.643856	1.01349	0.465648	SERPINA1
GPCR downstream signaling	R-HSA-388396	2/983	0.679357	0.688067	0.859531	0.332302	C3;F2
Adaptive Immune System	R-HSA-1280218	1/762	0.83924	0.844585	0.548249	0.0960854	C3
Gene Expression	R-HSA-74160	1/1631	0.981737	0.981737	0.244372	0.0045042	EEF1A1

## Sheet: UpinOrangevsYellow
Term	Pathway identifier	Overlap	P-value	Adjusted P-value	Odds Ratio	Combined Score	Genes
GRB2:SOS provides linkage to MAPK signaling for Integrins	R-HSA-354194	4/15	4.81038e-09	8.77894e-08	290.327	5560.49	FGB;FGA;FGG;FN1
p130Cas linkage to MAPK signaling for integrins	R-HSA-372708	4/15	4.81038e-09	8.77894e-08	290.327	5560.49	FGB;FGA;FGG;FN1
Platelet degranulation	R-HSA-114608	11/105	1.55737e-18	1.93744e-16	129.224	5298.64	FGB;FGA;ITIH3;SERPINA1;APOH;PSAP;FGG;FN1;PLG;A2M;CLU
Response to elevated platelet cytosolic Ca2+	R-HSA-76005	11/110	2.65403e-18	1.93744e-16	122.667	4964.38	FGB;FGA;ITIH3;SERPINA1;APOH;PSAP;FGG;FN1;PLG;A2M;CLU
Common Pathway of Fibrin Clot Formation	R-HSA-140875	4/22	2.55995e-08	4.15281e-07	177.36	3100.38	FGB;FGA;FGG;F2
Platelet Aggregation (Plug Formation)	R-HSA-76009	5/37	1.88057e-09	5.49126e-08	129.811	2608.13	FGB;FGA;FGG;FN1;F2
Formation of Fibrin Clot (Clotting Cascade)	R-HSA-140877	5/39	2.479e-09	6.03224e-08	122.163	2420.71	FGB;FGA;FGG;A2M;F2
Terminal pathway of complement	R-HSA-166665	2/8	5.6534e-05	0.000485527	246.481	2410.75	C9;CLU
Integrin alphaIIb beta3 signaling	R-HSA-354192	4/27	6.11121e-08	8.11125e-07	138.769	2305.03	FGB;FGA;FGG;FN1
Platelet activation, signaling and aggregation	R-HSA-76002	12/253	5.54278e-16	2.69749e-14	57.7886	2030.05	FGB;FGA;ITIH3;SERPINA1;APOH;PSAP;FGG;FN1;PLG;A2M;F2;CLU
MAP2K and MAPK activation	R-HSA-5674135	4/38	2.54228e-07	2.85518e-06	93.8212	1424.68	FGB;FGA;FGG;FN1
Integrin cell surface interactions	R-HSA-216083	5/67	4.04346e-08	5.90345e-07	66.8985	1138.85	FGB;FGA;FGG;SPP1;FN1
HDL-mediated lipid transport	R-HSA-194223	2/19	0.000341866	0.00156746	86.9455	693.92	APOE;A2M
Fibronectin matrix formation	R-HSA-1566977	1/6	0.00866951	0.0145488	142.614	677.125	FN1
Activation of C3 and C5	R-HSA-174577	1/6	0.00866951	0.0145488	142.614	677.125	C3
Hemostasis	R-HSA-109582	12/552	5.87159e-12	2.14313e-10	25.4	656.867	FGB;FGA;ITIH3;SERPINA1;APOH;PSAP;FGG;FN1;PLG;A2M;F2;CLU
Regulation of Insulin-like Growth Factor (IGF) transport and uptake by Insulin-like Growth Factor Binding Proteins (IGFBPs)	R-HSA-381426	2/21	0.000419082	0.00156746	77.7856	604.973	PLG;F2
Intrinsic Pathway of Fibrin Clot Formation	R-HSA-140837	2/22	0.000460576	0.00157217	73.8926	567.719	F2;A2M
Complement cascade	R-HSA-166658	4/80	5.22317e-06	5.08389e-05	41.8842	509.413	CRP;C3;C9;CLU
Regulation of Complement cascade	R-HSA-977606	2/26	0.000645672	0.0020057	61.5648	452.207	C3;C9
Transport of gamma-carboxylated protein precursors from the endoplasmic reticulum to the Golgi apparatus	R-HSA-159763	1/9	0.012977	0.020594	89.1205	387.191	F2
Pentose phosphate pathway (hexose monophosphate shunt)	R-HSA-71336	1/9	0.012977	0.020594	89.1205	387.191	TKT
Extracellular matrix organization	R-HSA-1474244	7/283	1.26077e-07	1.53394e-06	22.705	360.701	FGB;FGA;FGG;SPP1;FN1;PLG;A2M
Removal of aminoterminal propeptides from gamma-carboxylated proteins	R-HSA-159782	1/10	0.0144088	0.0223797	79.2143	335.862	F2
Gamma-carboxylation of protein precursors	R-HSA-159740	1/10	0.0144088	0.0223797	79.2143	335.862	F2
Lipoprotein metabolism	R-HSA-174824	2/34	0.00110655	0.00280372	46.1551	314.155	APOE;A2M
Gamma-carboxylation, transport, and amino-terminal cleavage of proteins	R-HSA-159854	1/11	0.0158387	0.0243415	71.2893	295.516	F2
Caspase-mediated cleavage of cytoskeletal proteins	R-HSA-264870	1/12	0.0172665	0.0262594	64.8052	263.044	GSN
Dissolution of Fibrin Clot	R-HSA-75205	1/13	0.0186923	0.0278477	59.4018	236.398	PLG
Advanced glycosylation endproduct receptor signaling	R-HSA-879415	1/13	0.0186923	0.0278477	59.4018	236.398	LGALS3
Metabolism of Angiotensinogen to Angiotensins	R-HSA-2022377	1/16	0.0229578	0.0338569	47.5143	179.324	CPB2
Degradation of the extracellular matrix	R-HSA-1474228	3/106	0.000478272	0.00158699	22.2569	170.161	SPP1;PLG;A2M
Chylomicron-mediated lipid transport	R-HSA-174800	1/17	0.0243756	0.0355884	44.5424	165.438	APOE
Signaling by PDGF	R-HSA-186797	6/364	1.16266e-05	0.000106093	14.2917	162.386	FGB;FGA;FGG;SPP1;FN1;PLG
Initial triggering of complement	R-HSA-166663	2/58	0.00319101	0.0058236	26.3426	151.402	CRP;C3
Innate Immune System	R-HSA-168249	9/807	1.31162e-06	1.36783e-05	10.8118	146.438	CRP;C3;FGB;LGALS3;FGA;C9;FGG;FN1;CLU
Scavenging by Class A Receptors	R-HSA-3000480	1/19	0.0272053	0.0385629	39.5893	142.693	APOE
Amyloid fiber formation	R-HSA-977225	2/68	0.0043583	0.0077599	22.3401	121.433	FGA;GSN
Lipid digestion, mobilization, and transport	R-HSA-73923	2/71	0.00474158	0.00834061	21.3655	114.335	APOE;A2M
GRB2 events in EGFR signaling	R-HSA-179812	4/235	0.000350289	0.00156746	13.6727	108.79	FGB;FGA;FGG;FN1
SHC1 events in EGFR signaling	R-HSA-180336	4/235	0.000350289	0.00156746	13.6727	108.79	FGB;FGA;FGG;FN1
SOS-mediated signalling	R-HSA-112412	4/235	0.000350289	0.00156746	13.6727	108.79	FGB;FGA;FGG;FN1
SHC1 events in ERBB4 signaling	R-HSA-1250347	4/235	0.000350289	0.00156746	13.6727	108.79	FGB;FGA;FGG;FN1
RAF/MAP kinase cascade	R-HSA-5673001	4/235	0.000350289	0.00156746	13.6727	108.79	FGB;FGA;FGG;FN1
FRS-mediated FGFR2 signaling	R-HSA-5654700	4/236	0.000355973	0.00156746	13.6131	108.097	FGB;FGA;FGG;FN1
FRS-mediated FGFR4 signaling	R-HSA-5654712	4/236	0.000355973	0.00156746	13.6131	108.097	FGB;FGA;FGG;FN1
FRS-mediated FGFR3 signaling	R-HSA-5654706	4/236	0.000355973	0.00156746	13.6131	108.097	FGB;FGA;FGG;FN1
FRS-mediated FGFR1 signaling	R-HSA-5654693	4/236	0.000355973	0.00156746	13.6131	108.097	FGB;FGA;FGG;FN1
Binding and Uptake of Ligands by Scavenger Receptors	R-HSA-2173782	2/74	0.0051399	0.00893363	20.4722	107.903	HP;APOE
ARMS-mediated activation	R-HSA-170984	4/239	0.00037342	0.00156746	13.4373	106.058	FGB;FGA;FGG;FN1
Signalling to p38 via RIT and RIN	R-HSA-187706	4/239	0.00037342	0.00156746	13.4373	106.058	FGB;FGA;FGG;FN1
Frs2-mediated activation	R-HSA-170968	4/240	0.000379369	0.00156746	13.3797	105.392	FGB;FGA;FGG;FN1
MAPK1/MAPK3 signaling	R-HSA-5684996	4/241	0.000385386	0.00156746	13.3225	104.732	FGB;FGA;FGG;FN1
Prolonged ERK activation events	R-HSA-169893	4/242	0.000391472	0.00156746	13.2659	104.079	FGB;FGA;FGG;FN1
Signaling by Leptin	R-HSA-2586552	4/243	0.000397626	0.00156746	13.2097	103.432	FGB;FGA;FGG;FN1
Interleukin receptor SHC signaling	R-HSA-912526	4/245	0.000410141	0.00156746	13.0988	102.157	FGB;FGA;FGG;FN1
Signalling to RAS	R-HSA-167044	4/246	0.000416504	0.00156746	13.044	101.529	FGB;FGA;FGG;FN1
VEGFR2 mediated cell proliferation	R-HSA-5218921	4/248	0.00042944	0.00156746	12.9357	100.291	FGB;FGA;FGG;FN1
Interleukin-2 signaling	R-HSA-451927	4/252	0.000456172	0.00157217	12.7245	97.8851	FGB;FGA;FGG;FN1
Signalling to ERKs	R-HSA-187687	4/253	0.000463037	0.00157217	12.6728	97.2978	FGB;FGA;FGG;FN1
Interleukin-3, 5 and GM-CSF signaling	R-HSA-512988	4/261	0.000520642	0.0016892	12.2733	92.7917	FGB;FGA;FGG;FN1
NCAM signaling for neurite out-growth	R-HSA-375165	4/266	0.000559141	0.00177467	12.036	90.1391	FGB;FGA;FGG;FN1
IRS-mediated signalling	R-HSA-112399	4/284	0.000714623	0.00202476	11.252	81.5067	FGB;FGA;FGG;FN1
MAPK family signaling cascades	R-HSA-5683057	4/284	0.000714623	0.00202476	11.252	81.5067	FGB;FGA;FGG;FN1
HSF1 activation	R-HSA-3371511	1/29	0.0412355	0.057337	25.4375	81.1063	EEF1A1
Insulin receptor signalling cascade	R-HSA-74751	4/287	0.000743233	0.00202476	11.131	80.1935	FGB;FGA;FGG;FN1
IGF1R signaling cascade	R-HSA-2428924	4/288	0.000752948	0.00202476	11.0913	79.763	FGB;FGA;FGG;FN1
Signaling by Type 1 Insulin-like Growth Factor 1 Receptor (IGF1R)	R-HSA-2404192	4/288	0.000752948	0.00202476	11.0913	79.763	FGB;FGA;FGG;FN1
IRS-related events triggered by IGF1R	R-HSA-2428928	4/288	0.000752948	0.00202476	11.0913	79.763	FGB;FGA;FGG;FN1
FCERI mediated MAPK activation	R-HSA-2871796	4/289	0.000762752	0.00202476	11.0518	79.3361	FGB;FGA;FGG;FN1
Gastrin-CREB signalling pathway via PKC and MAPK	R-HSA-881907	5/432	0.000355581	0.00156746	9.53552	75.7288	FGB;FGA;FGG;FN1;F2
Peptide ligand-binding receptors	R-HSA-375276	3/193	0.00268736	0.00496651	12.0128	71.1058	C3;PSAP;F2
Thrombin signalling through proteinase activated receptors (PARs)	R-HSA-456926	1/32	0.0454063	0.0619563	22.9724	71.0329	F2
Activation of Matrix Metalloproteinases	R-HSA-1592389	1/32	0.0454063	0.0619563	22.9724	71.0329	PLG
Signaling by Insulin receptor	R-HSA-74752	4/311	0.00100213	0.00261269	10.2483	70.7712	FGB;FGA;FGG;FN1
Cell surface interactions at the vascular wall	R-HSA-202733	2/101	0.00938063	0.0155633	14.8687	69.4235	FN1;F2
Cargo concentration in the ER	R-HSA-5694530	1/33	0.0467927	0.0632568	22.2533	68.1404	SERPINA1
VEGFA-VEGFR2 Pathway	R-HSA-4420097	4/320	0.00111381	0.00280372	9.9519	67.6726	FGB;FGA;FGG;FN1
Signaling by SCF-KIT	R-HSA-1433557	4/325	0.0011795	0.00281152	9.79439	66.0403	FGB;FGA;FGG;FN1
Signaling by VEGF	R-HSA-194138	4/328	0.0012202	0.00281152	9.70222	65.0897	FGB;FGA;FGG;FN1
Downstream signaling of activated FGFR2	R-HSA-5654696	4/329	0.00123399	0.00281152	9.67188	64.7775	FGB;FGA;FGG;FN1
Downstream signaling of activated FGFR4	R-HSA-5654716	4/329	0.00123399	0.00281152	9.67188	64.7775	FGB;FGA;FGG;FN1
Downstream signaling of activated FGFR3	R-HSA-5654708	4/329	0.00123399	0.00281152	9.67188	64.7775	FGB;FGA;FGG;FN1
Signaling by ERBB4	R-HSA-1236394	4/330	0.00124788	0.00281152	9.64172	64.4675	FGB;FGA;FGG;FN1
Signaling by FGFR4	R-HSA-5654743	4/332	0.00127599	0.00281152	9.58195	63.8544	FGB;FGA;FGG;FN1
Downstream signaling of activated FGFR1	R-HSA-5654687	4/332	0.00127599	0.00281152	9.58195	63.8544	FGB;FGA;FGG;FN1
Signaling by FGFR3	R-HSA-5654741	4/333	0.00129022	0.00281152	9.55234	63.5512	FGB;FGA;FGG;FN1
Signaling by FGFR1	R-HSA-5654736	4/336	0.00133355	0.00286322	9.46458	62.6546	FGB;FGA;FGG;FN1
Downstream signal transduction	R-HSA-186763	4/341	0.00140804	0.00297933	9.32178	61.2027	FGB;FGA;FGG;FN1
DAP12 signaling	R-HSA-2424491	4/344	0.0014541	0.00303284	9.23812	60.356	FGB;FGA;FGG;FN1
Apoptotic cleavage of cellular proteins	R-HSA-111465	1/37	0.0523188	0.0700784	19.7768	58.3494	GSN
Signaling by EGFR	R-HSA-177929	4/355	0.00163206	0.00335606	8.94359	57.3992	FGB;FGA;FGG;FN1
DAP12 interactions	R-HSA-2172127	4/359	0.00170038	0.00344799	8.84101	56.3783	FGB;FGA;FGG;FN1
Signaling by FGFR2	R-HSA-5654738	4/361	0.00173527	0.00347055	8.79059	55.8782	FGB;FGA;FGG;FN1
Signaling by FGFR	R-HSA-190236	4/366	0.0018247	0.00360009	8.66696	54.6568	FGB;FGA;FGG;FN1
Gamma carboxylation, hypusine formation and arylsulfatase activation	R-HSA-163841	1/39	0.0550702	0.0730932	18.734	54.3127	F2
NGF signalling via TRKA from the plasma membrane	R-HSA-187037	4/374	0.0019744	0.00384349	8.47611	52.7849	FGB;FGA;FGG;FN1
Glycosphingolipid metabolism	R-HSA-1660662	1/41	0.0578139	0.0760435	17.7955	50.7266	PSAP
Retinoid metabolism and transport	R-HSA-975634	1/42	0.0591829	0.0771491	17.3606	49.0806	APOE
Signaling by Interleukins	R-HSA-449147	4/392	0.00234207	0.00444081	8.07546	48.9108	FGB;FGA;FGG;FN1
Fc epsilon receptor (FCERI) signaling	R-HSA-2454202	4/395	0.00240765	0.00450663	8.01228	48.3069	FGB;FGA;FGG;FN1
Classical antibody-mediated complement activation	R-HSA-173623	1/43	0.0605499	0.0782327	16.9464	47.5226	CRP
Immune System	R-HSA-168256	9/1547	0.000233797	0.00156746	5.39327	45.0935	CRP;C3;FGB;LGALS3;FGA;C9;FGG;FN1;CLU
Scavenging of heme from plasma	R-HSA-2168880	1/46	0.0646396	0.0827841	15.8143	43.3142	HP
Metabolism of proteins	R-HSA-392499	7/1074	0.000695027	0.00202476	5.63722	40.9913	EEF1A1;FGA;CPB2;SERPINA1;GSN;PLG;F2
Creation of C4 and C2 activators	R-HSA-166786	1/49	0.0687121	0.0869239	14.8237	39.6952	CRP
Signalling by NGF	R-HSA-166520	4/450	0.00384588	0.00693208	7.00448	38.9502	FGB;FGA;FGG;FN1
Apoptotic execution phase	R-HSA-75153	1/51	0.0714175	0.0883641	14.2293	37.5541	GSN
Metabolism of fat-soluble vitamins	R-HSA-6806667	1/51	0.0714175	0.0883641	14.2293	37.5541	APOE
Signal Transduction	R-HSA-162582	11/2465	0.000401486	0.00156746	4.3622	34.1139	C3;FGB;FGA;PSAP;FGG;SPP1;FN1;PLG;APOE;A2M;F2
Class A/1 (Rhodopsin-like receptors)	R-HSA-373076	3/323	0.0111767	0.0183348	7.0857	31.8426	C3;PSAP;F2
Axon guidance	R-HSA-422475	4/515	0.00619315	0.0106376	6.09315	30.9795	FGB;FGA;FGG;FN1
Signaling by GPCR	R-HSA-372790	7/1293	0.00205607	0.00394983	4.62304	28.6025	C3;FGB;FGA;PSAP;FGG;FN1;F2
COPII (Coat Protein 2) Mediated Vesicle Transport	R-HSA-204005	1/68	0.0941096	0.115462	10.6098	25.0741	SERPINA1
Cytokine Signaling in Immune system	R-HSA-1280215	4/620	0.0117379	0.0190415	5.02727	22.3459	FGB;FGA;FGG;FN1
Sphingolipid metabolism	R-HSA-428157	1/74	0.10199	0.124088	9.73483	22.2235	PSAP
Peptide hormone metabolism	R-HSA-2980736	1/81	0.1111	0.134055	8.87991	19.512	CPB2
Peptide chain elongation	R-HSA-156902	1/84	0.114977	0.137596	8.55766	18.5104	EEF1A1
GPCR ligand binding	R-HSA-500792	3/447	0.026352	0.0377195	5.07458	18.4523	C3;PSAP;F2
Eukaryotic Translation Elongation	R-HSA-156842	1/89	0.121403	0.144104	8.0694	17.0155	EEF1A1
Vesicle-mediated transport	R-HSA-5653656	3/492	0.0336714	0.0472694	4.59698	15.5888	SERPINA1;HP;APOE
Cellular response to heat stress	R-HSA-3371556	1/96	0.130322	0.153444	7.47218	15.2264	EEF1A1
Visual phototransduction	R-HSA-2187338	1/97	0.13159	0.153697	7.39397	14.9955	APOE
Developmental Biology	R-HSA-1266738	4/786	0.025748	0.0372199	3.92614	14.3673	FGB;FGA;FGG;FN1
Integration of energy metabolism	R-HSA-163685	1/110	0.147901	0.171377	6.50786	12.4379	TKT
Rho GTPase cycle	R-HSA-194840	1/122	0.162694	0.187034	5.85891	10.6391	A2M
ER to Golgi Anterograde Transport	R-HSA-199977	1/131	0.173626	0.196975	5.45082	9.54357	SERPINA1
Metabolism of lipids and lipoproteins	R-HSA-556833	3/659	0.0690628	0.0869239	3.39734	9.0802	PSAP;APOE;A2M
Metabolism of vitamins and cofactors	R-HSA-196854	1/148	0.193901	0.217766	4.81633	7.90073	APOE
Translation	R-HSA-72766	1/151	0.197429	0.220035	4.71929	7.65646	EEF1A1
Immunoregulatory interactions between a Lymphoid and a non-Lymphoid cell	R-HSA-198933	1/157	0.20444	0.226123	4.5364	7.20146	C3
Transport to the Golgi and subsequent modification	R-HSA-948021	1/162	0.210237	0.230322	4.39441	6.85318	SERPINA1
Apoptosis	R-HSA-109581	1/163	0.211391	0.230322	4.36706	6.78661	GSN
Programmed Cell Death	R-HSA-5357801	1/166	0.214845	0.232351	4.28701	6.59274	GSN
G alpha (q) signalling events	R-HSA-416476	1/191	0.243064	0.260936	3.71823	5.25919	F2
Post-translational protein modification	R-HSA-597592	2/521	0.17404	0.196975	2.77628	4.85425	SERPINA1;F2
G alpha (i) signalling events	R-HSA-418594	1/240	0.295559	0.314975	2.9486	3.594	C3
Asparagine N-linked glycosylation	R-HSA-446203	1/259	0.314954	0.330815	2.72882	3.15269	SERPINA1
Metabolism of carbohydrates	R-HSA-71387	1/282	0.337742	0.352217	2.50254	2.71644	TKT
Metabolism	R-HSA-1430728	4/1908	0.297719	0.314978	1.51824	1.8395	PSAP;APOE;A2M;TKT
Signaling by Rho GTPases	R-HSA-194315	1/367	0.415777	0.427489	1.91306	1.67891	A2M
Cellular responses to stress	R-HSA-2262752	1/367	0.415777	0.427489	1.91306	1.67891	EEF1A1
Membrane Trafficking	R-HSA-199991	1/420	0.459856	0.466243	1.66655	1.29465	SERPINA1
GPCR downstream signaling	R-HSA-388396	2/983	0.420641	0.429466	1.43391	1.24173	C3;F2
Adaptive Immune System	R-HSA-1280218	1/762	0.676094	0.680756	0.901539	0.352884	C3
Gene Expression	R-HSA-74160	1/1631	0.91531	0.91531	0.401862	0.0355619	EEF1A1

## Sheet: UpinGreenvsYellow
Term	Pathway identifier	Overlap	P-value	Adjusted P-value	Odds Ratio	Combined Score	Genes
Platelet degranulation	R-HSA-114608	17/105	1.80674e-26	3.27021e-24	103.681	6145.77	FGB;FGA;ORM1;ITIH3;SERPINA1;AHSG;FGG;FN1;APOA1;PLG;CLU;TF;APOH;PSAP;ALB;A2M;HRG
Response to elevated platelet cytosolic Ca2+	R-HSA-76005	17/110	4.21784e-26	3.81715e-24	98.0822	5730.74	FGB;FGA;ORM1;ITIH3;SERPINA1;AHSG;FGG;FN1;APOA1;PLG;CLU;TF;APOH;PSAP;ALB;A2M;HRG
GRB2:SOS provides linkage to MAPK signaling for Integrins	R-HSA-354194	4/15	6.33527e-08	1.44169e-06	144.982	2403.01	FGB;FGA;FGG;FN1
p130Cas linkage to MAPK signaling for integrins	R-HSA-372708	4/15	6.33527e-08	1.44169e-06	144.982	2403.01	FGB;FGA;FGG;FN1
Platelet activation, signaling and aggregation	R-HSA-76002	18/253	2.41432e-21	1.45664e-19	41.9383	1990.93	FGB;FGA;ORM1;ITIH3;SERPINA1;AHSG;FGG;FN1;APOA1;PLG;F2;CLU;TF;APOH;PSAP;ALB;A2M;HRG
HDL-mediated lipid transport	R-HSA-194223	4/19	1.78462e-07	3.58907e-06	106.299	1651.76	ALB;APOA1;APOE;A2M
Common Pathway of Fibrin Clot Formation	R-HSA-140875	4/22	3.34791e-07	6.05971e-06	88.5689	1320.54	FGB;FGA;FGG;F2
Terminal pathway of complement	R-HSA-166665	2/8	0.000198269	0.00156029	127.821	1089.78	C9;CLU
Platelet Aggregation (Plug Formation)	R-HSA-76009	5/37	4.84398e-08	1.44169e-06	63.5013	1069.55	FGB;FGA;FGG;FN1;F2
Formation of Fibrin Clot (Clotting Cascade)	R-HSA-140877	5/39	6.37213e-08	1.44169e-06	59.7599	990.147	FGB;FGA;FGG;A2M;F2
Integrin alphaIIb beta3 signaling	R-HSA-354192	4/27	7.95238e-07	1.30853e-05	69.2974	973.256	FGB;FGA;FGG;FN1
Pentose phosphate pathway (hexose monophosphate shunt)	R-HSA-71336	2/9	0.000254477	0.00191918	109.555	906.71	PGD;TKT
Smooth Muscle Contraction	R-HSA-445355	4/33	1.8321e-06	2.36864e-05	54.9434	725.806	ANXA1;TPM4;TPM3;MYH11
Lipoprotein metabolism	R-HSA-174824	4/34	2.07223e-06	2.50049e-05	53.1093	695.036	ALB;APOA1;APOE;A2M
Hemostasis	R-HSA-109582	18/552	2.53214e-15	1.14579e-13	18.176	610.891	FGB;FGA;ORM1;ITIH3;SERPINA1;AHSG;FGG;FN1;APOA1;PLG;F2;CLU;TF;APOH;PSAP;ALB;A2M;HRG
MAP2K and MAPK activation	R-HSA-5674135	4/38	3.27203e-06	3.48375e-05	46.8518	591.742	FGB;FGA;FGG;FN1
Dissolution of Fibrin Clot	R-HSA-75205	2/13	0.000547562	0.00381187	69.7028	523.47	PLG;HRG
Regulation of Complement cascade	R-HSA-977606	3/26	4.62908e-05	0.000380847	50.954	508.55	C3;C9;C4BPA
Integrin cell surface interactions	R-HSA-216083	5/67	1.00947e-06	1.52262e-05	32.7255	451.811	FGB;FGA;FGG;SPP1;FN1
Scavenging of heme from plasma	R-HSA-2168880	4/46	7.11887e-06	7.15842e-05	37.9124	449.366	HPX;ALB;HP;APOA1
Scavenging by Class B Receptors	R-HSA-3000471	1/5	0.0134285	0.0253559	94.066	405.46	APOA1
Binding and Uptake of Ligands by Scavenger Receptors	R-HSA-2173782	5/74	1.65989e-06	2.31108e-05	29.3951	391.213	HPX;ALB;HP;APOA1;APOE
RHO GTPases activate CIT	R-HSA-5625900	2/16	0.000838041	0.00541734	54.7582	387.932	MYH9;MYH11
RHO GTPases Activate ROCKs	R-HSA-5627117	2/17	0.000948138	0.00572043	51.1051	355.743	MYH9;MYH11
Chylomicron-mediated lipid transport	R-HSA-174800	2/17	0.000948138	0.00572043	51.1051	355.743	APOA1;APOE
Complement cascade	R-HSA-166658	5/80	2.447e-06	2.76817e-05	27.0354	349.315	CRP;C3;C9;C4BPA;CLU
Fibronectin matrix formation	R-HSA-1566977	1/6	0.0160929	0.028557	75.2491	310.732	FN1
Activation of C3 and C5	R-HSA-174577	1/6	0.0160929	0.028557	75.2491	310.732	C3
Scavenging by Class A Receptors	R-HSA-3000480	2/19	0.00118803	0.00671978	45.0882	303.69	APOA1;APOE
RHO GTPases activate PAKs	R-HSA-5627123	2/21	0.00145395	0.00774012	40.3381	263.548	MYH9;MYH11
Regulation of Insulin-like Growth Factor (IGF) transport and uptake by Insulin-like Growth Factor Binding Proteins (IGFBPs)	R-HSA-381426	2/21	0.00145395	0.00774012	40.3381	263.548	PLG;F2
SLC transporter disorders	R-HSA-5619102	1/7	0.0187502	0.0318089	62.7044	249.347	ALB
Intrinsic Pathway of Fibrin Clot Formation	R-HSA-140837	2/22	0.00159658	0.00825659	38.3192	246.772	F2;A2M
Lipid digestion, mobilization, and transport	R-HSA-73923	4/71	4.03229e-05	0.000347545	23.7361	240.176	ALB;APOA1;APOE;A2M
Sema4D induced cell migration and growth-cone collapse	R-HSA-416572	2/24	0.00190102	0.00895463	34.8322	218.236	MYH9;MYH11
Formyl peptide receptors bind formyl peptides and many other ligands	R-HSA-444473	1/8	0.0214005	0.0355367	53.7439	206.61	ANXA1
Sema4D in semaphorin signaling	R-HSA-400685	2/27	0.0024051	0.0106177	30.6477	184.811	MYH9;MYH11
Transport of gamma-carboxylated protein precursors from the endoplasmic reticulum to the Golgi apparatus	R-HSA-159763	1/9	0.0240438	0.0388565	47.0236	175.298	F2
Removal of aminoterminal propeptides from gamma-carboxylated proteins	R-HSA-159782	1/10	0.0266801	0.0423604	41.7966	151.464	F2
Gamma-carboxylation of protein precursors	R-HSA-159740	1/10	0.0266801	0.0423604	41.7966	151.464	F2
EPHA-mediated growth cone collapse	R-HSA-3928663	2/34	0.00379789	0.0123974	23.9351	133.398	MYH9;MYH11
Striated Muscle Contraction	R-HSA-390522	2/34	0.00379789	0.0123974	23.9351	133.398	TPM4;TPM3
Transport of organic anions	R-HSA-879518	1/11	0.0293093	0.0449575	37.6151	132.776	ALB
Gamma-carboxylation, transport, and amino-terminal cleavage of proteins	R-HSA-159854	1/11	0.0293093	0.0449575	37.6151	132.776	F2
Amyloid fiber formation	R-HSA-977225	3/68	0.000823607	0.00541734	17.9919	127.775	FGA;GSN;APOA1
Extracellular matrix organization	R-HSA-1474244	7/283	1.05756e-05	9.5709e-05	10.6144	121.609	FGB;FGA;FGG;SPP1;FN1;PLG;A2M
Caspase-mediated cleavage of cytoskeletal proteins	R-HSA-264870	1/12	0.0319316	0.0480461	34.1938	117.769	GSN
Advanced glycosylation endproduct receptor signaling	R-HSA-879415	1/13	0.034547	0.0504274	31.3428	105.482	LGALS3
Retinoid metabolism and transport	R-HSA-975634	2/42	0.00574903	0.0150808	19.1404	98.74	APOA1;APOE
Iron uptake and transport	R-HSA-917937	2/43	0.0060191	0.0155637	18.6726	95.4696	TF;CP
Disorders of transmembrane transporters	R-HSA-5619115	1/15	0.0397569	0.0571111	26.8625	86.6309	ALB
Recycling of bile acids and salts	R-HSA-159418	1/15	0.0397569	0.0571111	26.8625	86.6309	ALB
Metabolism of Angiotensinogen to Angiotensins	R-HSA-2022377	1/16	0.0423515	0.0603592	25.0704	79.2665	CPB2
Metabolism of fat-soluble vitamins	R-HSA-6806667	2/51	0.00838254	0.0192056	15.6177	74.6779	APOA1;APOE
ABC transporters in lipid homeostasis	R-HSA-1369062	1/17	0.0449392	0.0635468	23.5024	72.9148	APOA1
Innate Immune System	R-HSA-168249	11/807	8.43015e-06	8.03083e-05	6.15432	71.9052	FGB;CRP;C3;LGALS3;FGA;C9;FGG;FN1;MYH9;C4BPA;CLU
Degradation of the extracellular matrix	R-HSA-1474228	3/106	0.00294963	0.0121337	11.3324	66.0233	SPP1;PLG;A2M
Initial triggering of complement	R-HSA-166663	2/58	0.0107378	0.0239649	13.6607	61.9375	CRP;C3
RHO GTPases activate PKNs	R-HSA-5625740	2/60	0.0114584	0.0241703	13.1883	58.9391	MYH9;MYH11
Signaling by PDGF	R-HSA-186797	6/364	0.000431203	0.00312191	6.83939	52.9979	FGB;FGA;FGG;SPP1;FN1;PLG
Peptide ligand-binding receptors	R-HSA-375276	4/193	0.00182396	0.0089226	8.36275	52.7418	C3;ANXA1;PSAP;F2
Muscle contraction	R-HSA-397014	4/196	0.00192945	0.00895463	8.23083	51.447	ANXA1;TPM4;TPM3;MYH11
Semaphorin interactions	R-HSA-373755	2/67	0.0141424	0.0261202	11.7639	50.0975	MYH9;MYH11
Metal ion SLC transporters	R-HSA-425410	1/25	0.0653953	0.0910504	15.6619	42.7149	CP
Gastrin-CREB signalling pathway via PKC and MAPK	R-HSA-881907	6/432	0.00105459	0.00615746	5.7277	39.2611	FGB;FGA;ANXA1;FGG;FN1;F2
GRB2 events in EGFR signaling	R-HSA-179812	4/235	0.00370968	0.0123974	6.82771	38.2134	FGB;FGA;FGG;FN1
SHC1 events in EGFR signaling	R-HSA-180336	4/235	0.00370968	0.0123974	6.82771	38.2134	FGB;FGA;FGG;FN1
SOS-mediated signalling	R-HSA-112412	4/235	0.00370968	0.0123974	6.82771	38.2134	FGB;FGA;FGG;FN1
SHC1 events in ERBB4 signaling	R-HSA-1250347	4/235	0.00370968	0.0123974	6.82771	38.2134	FGB;FGA;FGG;FN1
RAF/MAP kinase cascade	R-HSA-5673001	4/235	0.00370968	0.0123974	6.82771	38.2134	FGB;FGA;FGG;FN1
FRS-mediated FGFR2 signaling	R-HSA-5654700	4/236	0.00376617	0.0123974	6.79793	37.944	FGB;FGA;FGG;FN1
FRS-mediated FGFR4 signaling	R-HSA-5654712	4/236	0.00376617	0.0123974	6.79793	37.944	FGB;FGA;FGG;FN1
FRS-mediated FGFR3 signaling	R-HSA-5654706	4/236	0.00376617	0.0123974	6.79793	37.944	FGB;FGA;FGG;FN1
FRS-mediated FGFR1 signaling	R-HSA-5654693	4/236	0.00376617	0.0123974	6.79793	37.944	FGB;FGA;FGG;FN1
ARMS-mediated activation	R-HSA-170984	4/239	0.00393917	0.0123974	6.71013	37.1525	FGB;FGA;FGG;FN1
Signalling to p38 via RIT and RIN	R-HSA-187706	4/239	0.00393917	0.0123974	6.71013	37.1525	FGB;FGA;FGG;FN1
Frs2-mediated activation	R-HSA-170968	4/240	0.00399801	0.0123974	6.68136	36.8942	FGB;FGA;FGG;FN1
MAPK1/MAPK3 signaling	R-HSA-5684996	4/241	0.00405745	0.0123974	6.65283	36.6385	FGB;FGA;FGG;FN1
Prolonged ERK activation events	R-HSA-169893	4/242	0.00411748	0.0123974	6.62454	36.3854	FGB;FGA;FGG;FN1
Signaling by Leptin	R-HSA-2586552	4/243	0.00417811	0.0123974	6.59649	36.1349	FGB;FGA;FGG;FN1
Interleukin receptor SHC signaling	R-HSA-912526	4/245	0.00430119	0.0125368	6.54108	35.6414	FGB;FGA;FGG;FN1
Signalling to RAS	R-HSA-167044	4/246	0.00436364	0.0125368	6.51372	35.3985	FGB;FGA;FGG;FN1
VEGFR2 mediated cell proliferation	R-HSA-5218921	4/248	0.00449037	0.0126993	6.45967	34.9198	FGB;FGA;FGG;FN1
Transferrin endocytosis and recycling	R-HSA-917977	1/29	0.0754615	0.103474	13.4218	34.6838	TF
HSF1 activation	R-HSA-3371511	1/29	0.0754615	0.103474	13.4218	34.6838	EEF1A1
Interleukin-2 signaling	R-HSA-451927	4/252	0.00475126	0.0132131	6.35419	33.9908	FGB;FGA;FGG;FN1
Signalling to ERKs	R-HSA-187687	4/253	0.00481805	0.0132131	6.32835	33.7642	FGB;FGA;FGG;FN1
Interleukin-3, 5 and GM-CSF signaling	R-HSA-512988	4/261	0.00537524	0.0145212	6.12887	32.0292	FGB;FGA;FGG;FN1
NCAM signaling for neurite out-growth	R-HSA-375165	4/266	0.00574459	0.0150808	6.01038	31.0105	FGB;FGA;FGG;FN1
Vesicle-mediated transport	R-HSA-5653656	6/492	0.00204302	0.00924466	5.00514	30.9985	HPX;SERPINA1;ALB;HP;APOA1;APOE
Thrombin signalling through proteinase activated receptors (PARs)	R-HSA-456926	1/32	0.0829412	0.110385	12.1211	30.177	F2
Activation of Matrix Metalloproteinases	R-HSA-1592389	1/32	0.0829412	0.110385	12.1211	30.177	PLG
EPH-Ephrin signaling	R-HSA-2682334	2/95	0.0272247	0.0428494	8.2105	29.5876	MYH9;MYH11
Cargo concentration in the ER	R-HSA-5694530	1/33	0.0854213	0.112779	11.7417	28.8866	SERPINA1
Visual phototransduction	R-HSA-2187338	2/97	0.0282927	0.0441464	8.03684	28.6526	APOA1;APOE
Axon guidance	R-HSA-422475	6/515	0.00256686	0.0108047	4.77333	28.4733	FGB;FGA;FGG;FN1;MYH9;MYH11
IRS-mediated signalling	R-HSA-112399	4/284	0.00721417	0.0180121	5.61886	27.7106	FGB;FGA;FGG;FN1
MAPK family signaling cascades	R-HSA-5683057	4/284	0.00721417	0.0180121	5.61886	27.7106	FGB;FGA;FGG;FN1
Insulin receptor signalling cascade	R-HSA-74751	4/287	0.00748108	0.0180121	5.55845	27.2107	FGB;FGA;FGG;FN1
IGF1R signaling cascade	R-HSA-2428924	4/288	0.00757149	0.0180121	5.53859	27.047	FGB;FGA;FGG;FN1
Signaling by Type 1 Insulin-like Growth Factor 1 Receptor (IGF1R)	R-HSA-2404192	4/288	0.00757149	0.0180121	5.53859	27.047	FGB;FGA;FGG;FN1
IRS-related events triggered by IGF1R	R-HSA-2428928	4/288	0.00757149	0.0180121	5.53859	27.047	FGB;FGA;FGG;FN1
Cell surface interactions at the vascular wall	R-HSA-202733	2/101	0.0304784	0.046358	7.71057	26.9156	FN1;F2
FCERI mediated MAPK activation	R-HSA-2871796	4/289	0.00766261	0.0180121	5.51888	26.8847	FGB;FGA;FGG;FN1
Bile acid and bile salt metabolism	R-HSA-194068	1/35	0.0903616	0.117665	11.0499	26.5634	ALB
Apoptotic cleavage of cellular proteins	R-HSA-111465	1/37	0.0952757	0.122304	10.435	24.5325	GSN
Signaling by Insulin receptor	R-HSA-74752	4/311	0.00985415	0.022295	5.11765	23.6429	FGB;FGA;FGG;FN1
Transport of vitamins, nucleosides, and related molecules	R-HSA-425397	1/38	0.097723	0.124562	10.1525	23.6108	ALB
Gamma carboxylation, hypusine formation and arylsulfatase activation	R-HSA-163841	1/39	0.100164	0.126781	9.88481	22.7444	F2
VEGFA-VEGFR2 Pathway	R-HSA-4420097	4/320	0.010857	0.0239649	4.96962	22.4773	FGB;FGA;FGG;FN1
Class A/1 (Rhodopsin-like receptors)	R-HSA-373076	4/323	0.0112055	0.0241703	4.92213	22.107	C3;ANXA1;PSAP;F2
Signaling by SCF-KIT	R-HSA-1433557	4/325	0.0114417	0.0241703	4.89097	21.865	FGB;FGA;FGG;FN1
Signaling by VEGF	R-HSA-194138	4/328	0.0118021	0.0241703	4.84494	21.509	FGB;FGA;FGG;FN1
Downstream signaling of activated FGFR2	R-HSA-5654696	4/329	0.0119239	0.0241703	4.82978	21.3921	FGB;FGA;FGG;FN1
Downstream signaling of activated FGFR4	R-HSA-5654716	4/329	0.0119239	0.0241703	4.82978	21.3921	FGB;FGA;FGG;FN1
Downstream signaling of activated FGFR3	R-HSA-5654708	4/329	0.0119239	0.0241703	4.82978	21.3921	FGB;FGA;FGG;FN1
Signaling by ERBB4	R-HSA-1236394	4/330	0.0120464	0.0241703	4.81472	21.2762	FGB;FGA;FGG;FN1
Glycosphingolipid metabolism	R-HSA-1660662	1/41	0.105026	0.132012	9.38962	21.16	PSAP
Signaling by FGFR4	R-HSA-5654743	4/332	0.012294	0.0241703	4.78488	21.047	FGB;FGA;FGG;FN1
Downstream signaling of activated FGFR1	R-HSA-5654687	4/332	0.012294	0.0241703	4.78488	21.047	FGB;FGA;FGG;FN1
Signaling by FGFR3	R-HSA-5654741	4/333	0.012419	0.0241703	4.77009	20.9337	FGB;FGA;FGG;FN1
Signaling by FGFR1	R-HSA-5654736	4/336	0.0127989	0.0246446	4.72627	20.599	FGB;FGA;FGG;FN1
Downstream signal transduction	R-HSA-186763	4/341	0.0134484	0.0253559	4.65496	20.0577	FGB;FGA;FGG;FN1
Classical antibody-mediated complement activation	R-HSA-173623	1/43	0.109862	0.137138	8.9416	19.7478	CRP
DAP12 signaling	R-HSA-2424491	4/344	0.0138481	0.0258403	4.61318	19.7426	FGB;FGA;FGG;FN1
Signaling by EGFR	R-HSA-177929	4/355	0.0153783	0.028116	4.4661	18.645	FGB;FGA;FGG;FN1
ABC-family proteins mediated transport	R-HSA-382556	1/45	0.114673	0.142163	8.53431	18.4825	APOA1
Immune System	R-HSA-168256	11/1547	0.00246921	0.0106411	3.0661	18.4084	FGB;CRP;C3;LGALS3;FGA;C9;FGG;FN1;MYH9;C4BPA;CLU
DAP12 interactions	R-HSA-2172127	4/359	0.0159603	0.028557	4.41487	18.2672	FGB;FGA;FGG;FN1
Signaling by FGFR2	R-HSA-5654738	4/361	0.0162564	0.0285671	4.38969	18.0823	FGB;FGA;FGG;FN1
Signaling by FGFR	R-HSA-190236	4/366	0.0170119	0.0296072	4.32796	17.6314	FGB;FGA;FGG;FN1
Signal Transduction	R-HSA-162582	15/2465	0.00173148	0.00870548	2.74662	17.4652	FGB;FGA;ANXA1;FGG;FN1;APOA1;PLG;F2;C3;PSAP;SPP1;MYH9;MYH11;APOE;A2M
NGF signalling via TRKA from the plasma membrane	R-HSA-187037	4/374	0.0182659	0.031487	4.23265	16.9421	FGB;FGA;FGG;FN1
Creation of C4 and C2 activators	R-HSA-166786	1/49	0.124218	0.152949	7.82154	16.3135	CRP
Signaling by Interleukins	R-HSA-449147	4/392	0.0212949	0.0355367	4.03258	15.5225	FGB;FGA;FGG;FN1
Apoptotic execution phase	R-HSA-75153	1/51	0.128952	0.157705	7.50792	15.3786	GSN
Fc epsilon receptor (FCERI) signaling	R-HSA-2454202	4/395	0.0218281	0.0357055	4.00102	15.3021	FGB;FGA;FGG;FN1
Metabolism of proteins	R-HSA-392499	8/1074	0.00777946	0.0180523	3.08019	14.9582	EEF1A1;FGA;CPB2;SERPINA1;GSN;APOA1;PLG;F2
Metabolism of vitamins and cofactors	R-HSA-196854	2/148	0.0606237	0.0850611	5.21602	14.6209	APOA1;APOE
Developmental Biology	R-HSA-1266738	6/786	0.0188041	0.0318089	3.07147	12.2051	FGB;FGA;FGG;FN1;MYH9;MYH11
GPCR ligand binding	R-HSA-500792	4/447	0.0323898	0.0480537	3.52199	12.0801	C3;ANXA1;PSAP;F2
Signalling by NGF	R-HSA-166520	4/450	0.0330766	0.0486737	3.49776	11.9236	FGB;FGA;FGG;FN1
Metabolism of lipids and lipoproteins	R-HSA-556833	5/659	0.0321192	0.0480461	3.01005	10.3494	PSAP;ALB;APOA1;APOE;A2M
COPII (Coat Protein 2) Mediated Vesicle Transport	R-HSA-204005	1/68	0.168195	0.200284	5.59814	9.97943	SERPINA1
Signaling by GPCR	R-HSA-372790	8/1293	0.0218967	0.0357055	2.5256	9.65136	FGB;C3;FGA;ANXA1;FGG;PSAP;FN1;F2
G alpha (q) signalling events	R-HSA-416476	2/191	0.0940745	0.121625	4.02055	9.50326	ANXA1;F2
Sphingolipid metabolism	R-HSA-428157	1/74	0.181626	0.21347	5.13647	8.76181	PSAP
Signaling by Rho GTPases	R-HSA-194315	3/367	0.0766679	0.103559	3.16451	8.12733	MYH9;MYH11;A2M
Peptide hormone metabolism	R-HSA-2980736	1/81	0.197028	0.230077	4.68538	7.61098	CPB2
Peptide chain elongation	R-HSA-156902	1/84	0.203541	0.23616	4.51534	7.18793	EEF1A1
Transmembrane transport of small molecules	R-HSA-382551	4/594	0.076144	0.103559	2.62454	6.75853	TF;ALB;APOA1;CP
Eukaryotic Translation Elongation	R-HSA-156842	1/89	0.214281	0.247037	4.25772	6.55887	EEF1A1
G alpha (i) signalling events	R-HSA-418594	2/240	0.137049	0.166483	3.18487	6.32966	C3;ANXA1
Cytokine Signaling in Immune system	R-HSA-1280215	4/620	0.0859861	0.112779	2.51039	6.15942	FGB;FGA;FGG;FN1
Cellular response to heat stress	R-HSA-3371556	1/96	0.229079	0.262426	3.9426	5.81017	EEF1A1
Regulation of actin dynamics for phagocytic cup formation	R-HSA-2029482	1/97	0.23117	0.263156	3.90134	5.7139	MYH9
RHO GTPase Effectors	R-HSA-195258	2/255	0.150964	0.182164	2.99377	5.66035	MYH9;MYH11
Transport of glucose and other sugars, bile salts and organic acids, metal ions and amine compounds	R-HSA-425366	1/101	0.239481	0.270913	3.74453	5.35198	CP
SLC-mediated transmembrane transport	R-HSA-425407	2/268	0.163246	0.195679	2.84558	5.1576	ALB;CP
Metabolism of carbohydrates	R-HSA-71387	2/282	0.176669	0.209001	2.70137	4.68276	PGD;TKT
Integration of energy metabolism	R-HSA-163685	1/110	0.257859	0.288101	3.43379	4.65396	TKT
PPARA activates gene expression	R-HSA-1989781	1/113	0.263887	0.293028	3.34131	4.4514	APOA1
Regulation of lipid metabolism by Peroxisome proliferator-activated receptor alpha (PPARalpha)	R-HSA-400206	1/116	0.269868	0.297842	3.25365	4.26171	APOA1
Fcgamma receptor (FCGR) dependent phagocytosis	R-HSA-2029480	1/120	0.277767	0.304702	3.14365	4.02693	MYH9
Rho GTPase cycle	R-HSA-194840	1/122	0.281686	0.307139	3.09138	3.91666	A2M
ER to Golgi Anterograde Transport	R-HSA-199977	1/131	0.299062	0.324133	2.87605	3.4717	SERPINA1
Translation	R-HSA-72766	1/151	0.336211	0.362228	2.49006	2.71421	EEF1A1
Immunoregulatory interactions between a Lymphoid and a non-Lymphoid cell	R-HSA-198933	1/157	0.346974	0.371612	2.39357	2.5336	C3
Transport to the Golgi and subsequent modification	R-HSA-948021	1/162	0.355813	0.378476	2.31865	2.39597	SERPINA1
Apoptosis	R-HSA-109581	1/163	0.357566	0.378476	2.30422	2.36974	GSN
Programmed Cell Death	R-HSA-5357801	1/166	0.362799	0.381782	2.26198	2.29344	GSN
Metabolism	R-HSA-1430728	7/1908	0.253415	0.284895	1.41376	1.94071	PSAP;ALB;APOA1;APOE;PGD;TKT;A2M
Fatty acid, triacylglycerol, and ketone body metabolism	R-HSA-535734	1/217	0.44561	0.463537	1.72345	1.39308	APOA1
Post-translational protein modification	R-HSA-597592	2/521	0.412502	0.431578	1.43968	1.27485	SERPINA1;F2
Asparagine N-linked glycosylation	R-HSA-446203	1/259	0.505796	0.520165	1.43981	0.981408	SERPINA1
GPCR downstream signaling	R-HSA-388396	3/983	0.499357	0.516478	1.13842	0.790553	C3;ANXA1;F2
Cellular responses to stress	R-HSA-2262752	1/367	0.632651	0.646948	1.00938	0.462133	EEF1A1
Membrane Trafficking	R-HSA-199991	1/420	0.682606	0.694111	0.879317	0.335756	SERPINA1
Disease	R-HSA-1643685	1/725	0.864197	0.873853	0.500938	0.0731144	ALB
Adaptive Immune System	R-HSA-1280218	1/762	0.877598	0.882474	0.475665	0.0621059	C3
Gene Expression	R-HSA-74160	1/1631	0.989946	0.989946	0.212015	0.00214234	EEF1A1

## Sheet: UpinGreenvsOrange
Term	Pathway identifier	Overlap	P-value	Adjusted P-value	Odds Ratio	Combined Score	Genes
RHO GTPases activate CIT	R-HSA-5625900	1/16	0.00479094	0.0406316	266.387	1422.78	MYH11
RHO GTPases Activate ROCKs	R-HSA-5627117	1/17	0.00508974	0.0406316	249.725	1318.68	MYH11
RHO GTPases activate PAKs	R-HSA-5627123	1/21	0.00628419	0.0406316	199.74	1012.63	MYH11
Nephrin interactions	R-HSA-373753	1/22	0.00658262	0.0406316	190.219	955.532	ACTN4
Sema4D induced cell migration and growth-cone collapse	R-HSA-416572	1/24	0.00717924	0.0406316	173.661	857.287	MYH11
Sema4D in semaphorin signaling	R-HSA-400685	1/27	0.00807363	0.0406316	153.6	740.222	MYH11
Smooth Muscle Contraction	R-HSA-445355	1/33	0.00986038	0.0406316	124.763	576.307	MYH11
EPHA-mediated growth cone collapse	R-HSA-3928663	1/34	0.0101579	0.0406316	120.976	555.219	MYH11
Elastic fibre formation	R-HSA-1566948	1/41	0.0122385	0.0435148	99.77	439.304	ELN
RHO GTPases activate PKNs	R-HSA-5625740	1/60	0.0178676	0.0571764	67.5763	271.979	MYH11
Semaphorin interactions	R-HSA-373755	1/67	0.0199347	0.0579919	60.3879	236.436	MYH11
TP53 Regulates Metabolic Genes	R-HSA-5628897	1/84	0.0249398	0.061277	47.9783	177.102	COX6A1
Respiratory electron transport	R-HSA-611105	1/88	0.0261144	0.061277	45.7632	166.819	COX6A1
EPH-Ephrin signaling	R-HSA-2682334	1/95	0.028167	0.061277	42.3404	151.139	MYH11
Platelet degranulation	R-HSA-114608	1/105	0.0310931	0.061277	38.25	132.757	ACTN4
Respiratory electron transport, ATP synthesis by chemiosmotic coupling, and heat production by uncoupling proteins.	R-HSA-163200	1/109	0.0322615	0.061277	36.8259	126.456	COX6A1
Response to elevated platelet cytosolic Ca2+	R-HSA-76005	1/110	0.0325534	0.061277	36.4862	124.961	ACTN4
Cell-Cell communication	R-HSA-1500931	1/131	0.0386666	0.0687406	30.56	99.4049	ACTN4
The citric acid (TCA) cycle and respiratory electron transport	R-HSA-1428517	1/153	0.0450364	0.0758507	26.1079	80.9419	COX6A1
Muscle contraction	R-HSA-397014	1/196	0.0573848	0.0918157	20.3067	58.036	MYH11
Platelet activation, signaling and aggregation	R-HSA-76002	1/253	0.0735484	0.107798	15.6683	40.8912	ACTN4
RHO GTPase Effectors	R-HSA-195258	1/255	0.0741113	0.107798	15.5433	40.4466	MYH11
Extracellular matrix organization	R-HSA-1474244	1/283	0.0819623	0.114035	13.9801	34.9713	ELN
Transcriptional Regulation by TP53	R-HSA-3700989	1/348	0.0999742	0.133299	11.3239	26.0772	COX6A1
Signaling by Rho GTPases	R-HSA-194315	1/367	0.105183	0.134635	10.7257	24.1548	MYH11
Axon guidance	R-HSA-422475	1/515	0.144906	0.178345	7.57977	14.6416	MYH11
Hemostasis	R-HSA-109582	1/552	0.154603	0.183233	7.05735	13.1753	ACTN4
Developmental Biology	R-HSA-1266738	1/786	0.213835	0.242976	4.89401	7.54926	MYH11
Generic Transcription Pathway	R-HSA-212436	1/812	0.220197	0.242976	4.7307	7.15865	COX6A1
Gene Expression	R-HSA-74160	1/1631	0.399788	0.426441	2.25325	2.06583	COX6A1
Metabolism	R-HSA-1430728	1/1908	0.452095	0.466678	1.89691	1.50589	COX6A1
Signal Transduction	R-HSA-162582	1/2465	0.545839	0.545839	1.42289	0.861461	MYH11

## Sheet: DowninGreenvsRed
Term	Pathway identifier	Overlap	P-value	Adjusted P-value	Odds Ratio	Combined Score	Genes
Fructose metabolism	R-HSA-5652084	1/6	0.00508974	0.110569	249.725	1318.68	AKR1B1
Synthesis of Ketone Bodies	R-HSA-77111	1/7	0.00593566	0.110569	208.094	1066.85	HMGCL
Ketone body metabolism	R-HSA-74182	1/8	0.00678091	0.110569	178.357	890.652	HMGCL
Pregnenolone biosynthesis	R-HSA-196108	1/9	0.00762547	0.110569	156.055	760.963	AKR1B1
Synthesis of Prostaglandins (PG) and Thromboxanes (TX)	R-HSA-2162123	1/14	0.0118382	0.147132	96.0096	425.939	CBR1
Hormone-sensitive lipase (HSL)-mediated triacylglycerol hydrolysis	R-HSA-163560	1/20	0.0168712	0.17131	65.6711	268.079	FABP3
Synthesis and interconversion of nucleotide di- and triphosphates	R-HSA-499943	1/25	0.021047	0.17131	51.9766	200.681	NME2
Metabolism of steroid hormones	R-HSA-196071	1/30	0.0252061	0.17131	43.0043	158.285	AKR1B1
Gluconeogenesis	R-HSA-70263	1/32	0.026865	0.17131	40.2258	145.494	ENO3
Glycolysis	R-HSA-70171	1/32	0.026865	0.17131	40.2258	145.494	ENO3
Detoxification of Reactive Oxygen Species	R-HSA-3299685	1/33	0.0276935	0.17131	38.9668	139.757	SOD1
Steroid hormones	R-HSA-209943	1/37	0.0310008	0.17131	34.6302	120.296	AKR1B1
MAP2K and MAPK activation	R-HSA-5674135	1/38	0.031826	0.17131	33.6926	116.154	PEBP1
Negative regulation of MAPK pathway	R-HSA-5675221	1/40	0.0334744	0.17131	31.9615	108.573	PEBP1
Arachidonic acid metabolism	R-HSA-2142753	1/53	0.0441245	0.213269	23.9555	74.759	CBR1
Metabolism of lipids and lipoproteins	R-HSA-556833	4/659	0.00197352	0.110569	9.07951	56.5466	CBR1;HMGCL;FABP3;AKR1B1
Lipid digestion, mobilization, and transport	R-HSA-73923	1/71	0.0586887	0.268732	17.7795	50.4138	FABP3
Glucose metabolism	R-HSA-70326	1/79	0.0650944	0.28316	15.9495	43.5728	ENO3
Metabolism of nucleotides	R-HSA-15869	1/87	0.071459	0.296044	14.46	38.1547	NME2
Metabolism of carbohydrates	R-HSA-71387	2/282	0.0234344	0.17131	9.38238	35.2172	AKR1B1;ENO3
Platelet degranulation	R-HSA-114608	1/105	0.0856306	0.317658	11.9465	29.3611	SOD1
Metabolism	R-HSA-1430728	6/1908	0.00366831	0.110569	5.18526	29.0791	CBR1;HMGCL;FABP3;NME2;AKR1B1;ENO3
Response to elevated platelet cytosolic Ca2+	R-HSA-76005	1/110	0.0895309	0.317658	11.3956	27.4996	SOD1
Fatty acid, triacylglycerol, and ketone body metabolism	R-HSA-535734	1/217	0.169338	0.317658	5.71962	10.1572	HMGCL
GRB2 events in EGFR signaling	R-HSA-179812	1/235	0.182098	0.317658	5.27484	8.98415	PEBP1
SHC1 events in EGFR signaling	R-HSA-180336	1/235	0.182098	0.317658	5.27484	8.98415	PEBP1
SOS-mediated signalling	R-HSA-112412	1/235	0.182098	0.317658	5.27484	8.98415	PEBP1
SHC1 events in ERBB4 signaling	R-HSA-1250347	1/235	0.182098	0.317658	5.27484	8.98415	PEBP1
RAF/MAP kinase cascade	R-HSA-5673001	1/235	0.182098	0.317658	5.27484	8.98415	PEBP1
FRS-mediated FGFR2 signaling	R-HSA-5654700	1/236	0.182802	0.317658	5.25213	8.92522	PEBP1
FRS-mediated FGFR4 signaling	R-HSA-5654712	1/236	0.182802	0.317658	5.25213	8.92522	PEBP1
FRS-mediated FGFR3 signaling	R-HSA-5654706	1/236	0.182802	0.317658	5.25213	8.92522	PEBP1
FRS-mediated FGFR1 signaling	R-HSA-5654693	1/236	0.182802	0.317658	5.25213	8.92522	PEBP1
ARMS-mediated activation	R-HSA-170984	1/239	0.184909	0.317658	5.18514	8.75195	PEBP1
Signalling to p38 via RIT and RIN	R-HSA-187706	1/239	0.184909	0.317658	5.18514	8.75195	PEBP1
Frs2-mediated activation	R-HSA-170968	1/240	0.18561	0.317658	5.16318	8.69535	PEBP1
MAPK1/MAPK3 signaling	R-HSA-5684996	1/241	0.186311	0.317658	5.14141	8.63931	PEBP1
Prolonged ERK activation events	R-HSA-169893	1/242	0.187011	0.317658	5.11981	8.58382	PEBP1
Signaling by Leptin	R-HSA-2586552	1/243	0.18771	0.317658	5.0984	8.52888	PEBP1
Interleukin receptor SHC signaling	R-HSA-912526	1/245	0.189108	0.317658	5.0561	8.42062	PEBP1
Signalling to RAS	R-HSA-167044	1/246	0.189805	0.317658	5.0352	8.36728	PEBP1
VEGFR2 mediated cell proliferation	R-HSA-5218921	1/248	0.191199	0.317658	4.99393	8.26215	PEBP1
Interleukin-2 signaling	R-HSA-451927	1/252	0.19398	0.317658	4.91335	8.05788	PEBP1
Signalling to ERKs	R-HSA-187687	1/253	0.194674	0.317658	4.8936	8.00802	PEBP1
Platelet activation, signaling and aggregation	R-HSA-76002	1/253	0.194674	0.317658	4.8936	8.00802	SOD1
Interleukin-3, 5 and GM-CSF signaling	R-HSA-512988	1/261	0.200205	0.317658	4.74111	7.62566	PEBP1
NCAM signaling for neurite out-growth	R-HSA-375165	1/266	0.203643	0.317658	4.65047	7.40069	PEBP1
IRS-mediated signalling	R-HSA-112399	1/284	0.215907	0.317658	4.35071	6.66923	PEBP1
MAPK family signaling cascades	R-HSA-5683057	1/284	0.215907	0.317658	4.35071	6.66923	PEBP1
Insulin receptor signalling cascade	R-HSA-74751	1/287	0.217934	0.317658	4.30441	6.55805	PEBP1
IGF1R signaling cascade	R-HSA-2428924	1/288	0.218608	0.317658	4.2892	6.52162	PEBP1
Signaling by Type 1 Insulin-like Growth Factor 1 Receptor (IGF1R)	R-HSA-2404192	1/288	0.218608	0.317658	4.2892	6.52162	PEBP1
IRS-related events triggered by IGF1R	R-HSA-2428928	1/288	0.218608	0.317658	4.2892	6.52162	PEBP1
FCERI mediated MAPK activation	R-HSA-2871796	1/289	0.219282	0.317658	4.27409	6.48549	PEBP1
Signaling by Insulin receptor	R-HSA-74752	1/311	0.23397	0.317658	3.96633	5.76135	PEBP1
VEGFA-VEGFR2 Pathway	R-HSA-4420097	1/320	0.239903	0.317658	3.85266	5.49975	PEBP1
Signaling by SCF-KIT	R-HSA-1433557	1/325	0.243181	0.317658	3.79225	5.36205	PEBP1
Signaling by VEGF	R-HSA-194138	1/328	0.245141	0.317658	3.75688	5.28188	PEBP1
Downstream signaling of activated FGFR2	R-HSA-5654696	1/329	0.245793	0.317658	3.74524	5.25556	PEBP1
Downstream signaling of activated FGFR4	R-HSA-5654716	1/329	0.245793	0.317658	3.74524	5.25556	PEBP1
Downstream signaling of activated FGFR3	R-HSA-5654708	1/329	0.245793	0.317658	3.74524	5.25556	PEBP1
Signaling by ERBB4	R-HSA-1236394	1/330	0.246445	0.317658	3.73366	5.22943	PEBP1
Signaling by FGFR4	R-HSA-5654743	1/332	0.247747	0.317658	3.71073	5.17775	PEBP1
Downstream signaling of activated FGFR1	R-HSA-5654687	1/332	0.247747	0.317658	3.71073	5.17775	PEBP1
Signaling by FGFR3	R-HSA-5654741	1/333	0.248397	0.317658	3.69936	5.15219	PEBP1
Signaling by FGFR1	R-HSA-5654736	1/336	0.250345	0.317658	3.66567	5.07665	PEBP1
Downstream signal transduction	R-HSA-186763	1/341	0.25358	0.317658	3.61085	4.95435	PEBP1
DAP12 signaling	R-HSA-2424491	1/344	0.255515	0.317658	3.57872	4.88307	PEBP1
Signaling by EGFR	R-HSA-177929	1/355	0.262569	0.317658	3.46557	4.63431	PEBP1
DAP12 interactions	R-HSA-2172127	1/359	0.265118	0.317658	3.42615	4.54849	PEBP1
Signaling by FGFR2	R-HSA-5654738	1/361	0.26639	0.317658	3.40677	4.50646	PEBP1
Signaling by PDGF	R-HSA-186797	1/364	0.268293	0.317658	3.3781	4.44448	PEBP1
Signaling by FGFR	R-HSA-190236	1/366	0.26956	0.317658	3.35925	4.40385	PEBP1
Cellular responses to stress	R-HSA-2262752	1/367	0.270192	0.317658	3.3499	4.38375	SOD1
NGF signalling via TRKA from the plasma membrane	R-HSA-187037	1/374	0.274605	0.318542	3.28586	4.24671	PEBP1
Signaling by Interleukins	R-HSA-449147	1/392	0.285837	0.325056	3.13171	3.92195	PEBP1
Fc epsilon receptor (FCERI) signaling	R-HSA-2454202	1/395	0.287693	0.325056	3.10739	3.87138	PEBP1
Gastrin-CREB signalling pathway via PKC and MAPK	R-HSA-881907	1/432	0.310214	0.346007	2.83527	3.31866	PEBP1
Signalling by NGF	R-HSA-166520	1/450	0.320926	0.353424	2.7191	3.09038	PEBP1
Axon guidance	R-HSA-422475	1/515	0.358319	0.389672	2.36734	2.42968	PEBP1
Hemostasis	R-HSA-109582	1/552	0.37873	0.406784	2.20417	2.14011	SOD1
Cytokine Signaling in Immune system	R-HSA-1280215	1/620	0.414657	0.439941	1.95517	1.72114	PEBP1
Developmental Biology	R-HSA-1266738	1/786	0.494324	0.518147	1.5285	1.07693	PEBP1
Innate Immune System	R-HSA-168249	1/807	0.503642	0.521629	1.48705	1.01995	PEBP1
Signaling by GPCR	R-HSA-372790	1/1293	0.679109	0.695088	0.90417	0.34989	PEBP1
Immune System	R-HSA-168256	1/1547	0.745679	0.754349	0.745351	0.218731	PEBP1
Signal Transduction	R-HSA-162582	1/2465	0.893223	0.893223	0.444374	0.0501783	PEBP1

## Sheet: DowninYellowvsRed
Term	Pathway identifier	Overlap	P-value	Adjusted P-value	Odds Ratio	Combined Score	Genes
Neurotransmitter Clearance In The Synaptic Cleft	R-HSA-112311	1/8	0.00518902	0.0638498	237.857	1251.42	MAOA
Synthesis of Prostaglandins (PG) and Thromboxanes (TX)	R-HSA-2162123	1/14	0.00906449	0.0638498	128.038	602.215	CBR1
RHO GTPases activate CIT	R-HSA-5625900	1/16	0.0103532	0.0638498	110.956	507.118	MYH11
RHO GTPases Activate ROCKs	R-HSA-5627117	1/17	0.010997	0.0638498	104.016	469.124	MYH11
Norepinephrine Neurotransmitter Release Cycle	R-HSA-181430	1/18	0.0116404	0.0638498	97.8922	435.941	MAOA
RHO GTPases activate PAKs	R-HSA-5627123	1/21	0.0135683	0.0638498	83.1958	357.744	MYH11
Nephrin interactions	R-HSA-373753	1/22	0.0142101	0.0638498	79.2302	337.029	ACTN4
Sema4D induced cell migration and growth-cone collapse	R-HSA-416572	1/24	0.0154927	0.0638498	72.3333	301.441	MYH11
Sema4D in semaphorin signaling	R-HSA-400685	1/27	0.0174136	0.0638498	63.9776	259.141	MYH11
Smooth Muscle Contraction	R-HSA-445355	1/33	0.0212451	0.065647	51.9661	200.154	MYH11
EPHA-mediated growth cone collapse	R-HSA-3928663	1/34	0.0218823	0.065647	50.3889	192.59	MYH11
Neurotransmitter Release Cycle	R-HSA-112310	1/51	0.032657	0.0860979	33.2283	113.697	MAOA
Arachidonic acid metabolism	R-HSA-2142753	1/53	0.0339173	0.0860979	31.9471	108.104	CBR1
RHO GTPases activate PKNs	R-HSA-5625740	1/60	0.0383167	0.090318	28.1469	91.8115	MYH11
Semaphorin interactions	R-HSA-373755	1/67	0.0426976	0.0939348	25.1528	79.3221	MYH11
Phase 1 - Functionalization of compounds	R-HSA-211945	1/92	0.0581938	0.116544	18.2198	51.8166	MAOA
EPH-Ephrin signaling	R-HSA-2682334	1/95	0.0600377	0.116544	17.6356	49.6052	MYH11
Platelet degranulation	R-HSA-114608	1/105	0.0661599	0.120202	15.9319	43.2659	ACTN4
Response to elevated platelet cytosolic Ca2+	R-HSA-76005	1/110	0.0692072	0.120202	15.1972	40.5865	ACTN4
Cell-Cell communication	R-HSA-1500931	1/131	0.081906	0.135145	12.7288	31.8499	ACTN4
Muscle contraction	R-HSA-397014	1/196	0.120205	0.182905	8.45812	17.919	MYH11
Biological oxidations	R-HSA-211859	1/199	0.121937	0.182905	8.3287	17.5257	MAOA
Transmission across Chemical Synapses	R-HSA-112315	1/211	0.128831	0.184845	7.84802	16.0825	MAOA
Platelet activation, signaling and aggregation	R-HSA-76002	1/253	0.152571	0.202866	6.52612	12.2699	ACTN4
RHO GTPase Effectors	R-HSA-195258	1/255	0.153687	0.202866	6.47408	12.1249	MYH11
Neuronal System	R-HSA-112316	1/301	0.178971	0.227155	5.46861	9.40893	MAOA
Signaling by Rho GTPases	R-HSA-194315	1/367	0.214031	0.261594	4.46744	6.88716	MYH11
Axon guidance	R-HSA-422475	1/515	0.287687	0.33906	3.1571	3.93338	MYH11
Hemostasis	R-HSA-109582	1/552	0.305077	0.347157	2.9395	3.48975	ACTN4
Metabolism of lipids and lipoproteins	R-HSA-556833	1/659	0.353187	0.379018	2.44795	2.54772	CBR1
Developmental Biology	R-HSA-1266738	1/786	0.406293	0.418989	2.03843	1.83598	MYH11
Metabolism	R-HSA-1430728	2/1908	0.356047	0.379018	1.72479	1.78118	CBR1;MAOA
Signal Transduction	R-HSA-162582	1/2465	0.81922	0.81922	0.592634	0.118172	MYH11

## Sheet: DowninOrangevsRed
Term	pathway identifier	Overlap	P-value	Adjusted P-value	Odds Ratio	Combined Score	Genes
Synthesis of Ketone Bodies	R-HSA-77111	1/7	0.00244775	0.0251731	555.194	3338.15	HMGCL
Ketone body metabolism	R-HSA-74182	1/8	0.00279702	0.0251731	475.857	2797.66	HMGCL
Nephrin interactions	R-HSA-373753	1/22	0.0076757	0.0460542	158.508	771.886	ACTN4
TP53 Regulates Metabolic Genes	R-HSA-5628897	1/84	0.0290363	0.0852208	39.9799	141.497	COX6A1
Respiratory electron transport	R-HSA-611105	1/88	0.0304007	0.0852208	38.1341	133.213	COX6A1
Platelet degranulation	R-HSA-114608	1/105	0.0361814	0.0852208	31.8734	105.795	ACTN4
Respiratory electron transport, ATP synthesis by chemiosmotic coupling, and heat production by uncoupling proteins.	R-HSA-163200	1/109	0.0375372	0.0852208	30.6867	100.727	COX6A1
Response to elevated platelet cytosolic Ca2+	R-HSA-76005	1/110	0.0378759	0.0852208	30.4037	99.5246	ACTN4
Cell-Cell communication	R-HSA-1500931	1/131	0.0449652	0.0899304	25.4654	78.9902	ACTN4
The citric acid (TCA) cycle and respiratory electron transport	R-HSA-1428517	1/153	0.052344	0.0942192	21.7555	64.1769	COX6A1
Fatty acid, triacylglycerol, and ketone body metabolism	R-HSA-535734	1/217	0.0735324	0.120326	15.26	39.8291	HMGCL
Platelet activation, signaling and aggregation	R-HSA-76002	1/253	0.0852715	0.127907	13.0562	32.1433	ACTN4
Transcriptional Regulation by TP53	R-HSA-3700989	1/348	0.115639	0.160116	9.43612	20.3563	COX6A1
Hemostasis	R-HSA-109582	1/552	0.177943	0.213532	5.88082	10.152	ACTN4
Metabolism of lipids and lipoproteins	R-HSA-556833	1/659	0.20909	0.235226	4.89742	7.66442	HMGCL
Metabolism	R-HSA-1430728	2/1908	0.13838	0.177917	3.7958	7.50716	HMGCL;COX6A1
Generic Transcription Pathway	R-HSA-212436	1/812	0.251867	0.266682	3.94205	5.43551	COX6A1
Gene Expression	R-HSA-74160	1/1631	0.44875	0.44875	1.87761	1.50451	COX6A1

[truncated: 3 more sheets: DowninOrangevsYellow, DowninGreenvsYellow, DowninGreenvsOrange]
